# Supplementary material for: Multiple floods interactions shape riparian plant communities and diversity
Source: Sci Rep. 2025 Jul 2;15:23567. doi: 10.1038/s41598-025-05938-6 (PMC12222478; doi:10.1038/s41598-025-05938-6)
Supplement: Supplementary file 4 — Supplementary Information 4. [file 41598_2025_5938_MOESM4_ESM.zip]

Archive with 18 entries (14 files):
- dataset/
- dataset/LandCover/
- dataset/LandCover/all_lc.csv
- dataset/LandCover/class3.csv
- dataset/LandCover/codeLC.txt
- dataset/MetaData.txt
- dataset/README.txt
- dataset/Similarity/
- dataset/Similarity/base_unit.csv
- dataset/Similarity/codeS.txt
- dataset/Similarity/kansu.txt
- dataset/Similarity/s_class.csv
- dataset/Similarity/ve2020.csv
- dataset/Similarity/ve2021.csv
- dataset/SpeciesDiversity/
- dataset/SpeciesDiversity/codeSD.txt
- dataset/SpeciesDiversity/species2020.csv
- dataset/SpeciesDiversity/species2021.csv
