# Supplementary material for: Multiple floods interactions shape riparian plant communities and diversity
Source: Sci Rep. 2025 Jul 2;15:23567. doi: 10.1038/s41598-025-05938-6 (PMC12222478; doi:10.1038/s41598-025-05938-6)
Supplement: Supplementary file 4 — Supplementary Information 4. [file 41598_2025_5938_MOESM4_ESM.zip › dataset/LandCover/all_lc.csv]

UID	field_no	direction	bare2019before	grass2019before	wood2019before	bare2019after	grass2019after	wood2019after	bare2020	grass2020	wood2020	bare2021	grass2021	wood2021
39_0	39	0	1063	501	501	0	0	677	3389	2618	616	4777	1154	584
39_1	39	1	5180	19375	749	1500	650	913	11123	10578	712	10365	10874	1359
40_0	40	0	1724	1921	0	443	0	0	6823	4637	0	8401	3750	0
40_1	40	1	0	16629	1185	6299	385	1146	6138	10639	1060	8619	9745	505
41_0	41	0	1841	7411	517	2013	0	233	8336	10127	0	9961	7781	215
41_1	41	1	0	12558	756	2009	0	625	1811	9518	0	4184	6231	1170
23_0	23	0	5872	7820	1057	1690	2732	3837	3612	8747	1908	2102	9670	2840
23_1	23	1	1211	2932	322	324	969	207	1838	1984	1413	2235	1127	2495
24_0	24	0	3557	4360	223	0	0	0	4465	1993	0	6095	3223	319
24_1	24	1	270	6006	283	3895	183	0	2055	6834	0	1369	7775	0
25_0	25	0	0	2569	66	858	0	82	252	5215	0	1675	3691	0
25_1	25	1	0	8742	326	4999	526	92	247	9167	0	1046	8490	0
26_0	26	0	2999	4759	830	8261	0	270	730	8768	218	1249	5639	189
26_1	26	1	2946	5569	175	415	185	321	5	7389	529	89	6021	673
27_0	27	0	2678	16398	273	4383	0	12	3144	13888	0	8536	7866	22
27_1	27	1	0	3413	0	377	35	62	199	4378	158	0	3581	263
28_0	28	0	4700	14868	0	9243	0	0	8041	13892	0	9941	11817	0
28_1	28	1	14	1694	14	907	112	88	224	3012	278	130	3325	308
29_0	29	0	4300	8683	905	12316	0	142	6617	10291	0	5149	11612	271
29_1	29	1	5091	4786	83	3004	692	97	2648	8891	178	512	9353	227
30_0	30	0	397	3396	0	2201	0	0	5654	4195	0	2600	4340	66
30_1	30	1	1943	6743	0	1610	0	21	6285	3279	0	4743	2989	0
31_0	31	0	325	5945	0	7	0	0	9056	1863	0	1257	6495	0
31_1	31	1	2101	8919	0	4421	624	0	5489	7354	0	1157	10319	0
32_0	32	0	0	8970	10	0	0	0	6789	684	0	6580	954	0
32_1	32	1	5427	1648	0	2042	0	0	11094	6294	0	9825	6257	0
33_0	33	0	712	2456	112	0	0	0	368	1521	0	27	1020	419
33_1	33	1	8254	868	0	2427	0	0	9840	4117	0	10533	3597	0
34_0	34	0	1441	1388	0	2092	0	0	1360	1424	0	966	1112	0
34_1	34	1	2550	2917	0	1822	0	0	1452	3616	0	1415	3861	0
35_0	35	0	1037	5029	0	6375	0	0	4706	3974	0	4122	4573	0
35_1	35	1	0	5481	0	3636	0	0	818	6549	0	0	6207	0
36_0	36	0	171	8217	142	7576	0	0	972	7640	0	269	7936	0
36_1	36	1	26	0	0	0	0	0	0	1094	0	0	2232	0
37_0	37	0	1147	1977	0	1231	0	0	721	4909	0	331	4504	0
37_1	37	1	1781	321	321	0	563	93	225	1333	391	424	542	646
38_0	38	0	1349	2534	954	2	0	966	2030	2916	1538	3108	3257	1394
38_1	38	1	7536	10223	2392	0	3935	2224	9686	6071	1903	8849	3264	3925
16_0	16	0	3225	3332	373	258	0	0	8192	1022	0	9381	2449	0
16_1	16	1	1738	4783	0	2298	0	104	1314	7676	0	1784	7033	0
17_0	17	0	4042	6073	469	913	0	307	7386	5224	0	7694	4222	972
17_1	17	1	2778	4966	19	3288	0	30	4164	3705	0	4194	4176	0
18_0	18	0	4718	1539	62	3668	0	86	9798	0	0	11565	276	0
18_1	18	1	81	11092	289	9331	0	823	5565	5378	567	4695	6808	368
19_0	19	0	5	37	0	27	0	0	3506	216	0	3414	139	0
19_1	19	1	1584	5066	74	2991	0	303	3645	7053	116	4489	3490	246
20_0	20	0	540	1778	35	157	885	688	4289	2577	451	4937	1509	499
20_1	20	1	2039	8586	390	5278	570	373	2050	9441	9	4118	7675	203
21_0	21	0	2928	8260	195	5091	5744	1070	505	9734	1126	3239	8116	2842
21_1	21	1	275	10232	3503	2608	3867	4836	2546	10062	3684	3282	4031	7124
22_0	22	0	4913	10678	101	6307	6175	808	3343	15850	0	3706	14811	881
22_1	22	1	471	5279	2680	1498	792	2513	2819	3648	3219	4442	3398	2898
