# Supplementary material for: Multiple floods interactions shape riparian plant communities and diversity
Source: Sci Rep. 2025 Jul 2;15:23567. doi: 10.1038/s41598-025-05938-6 (PMC12222478; doi:10.1038/s41598-025-05938-6)
Supplement: Supplementary file 4 — Supplementary Information 4. [file 41598_2025_5938_MOESM4_ESM.zip › dataset/LandCover/class3.csv]

field_no	direction	UID	class
39	0	39_0	2
39	1	39_1	2
40	0	40_0	2
40	1	40_1	1
41	0	41_0	2
41	1	41_1	2
42	0	42_0	0
42	1	42_1	0
23	0	23_0	1
23	1	23_1	1
24	0	24_0	2
24	1	24_1	0
25	0	25_0	1
25	1	25_1	0
26	0	26_0	0
26	1	26_1	2
27	0	27_0	2
27	1	27_1	2
28	0	28_0	1
28	1	28_1	0
29	0	29_0	0
29	1	29_1	1
30	0	30_0	0
30	1	30_1	2
31	0	31_0	2
31	1	31_1	1
32	0	32_0	2
32	1	32_1	1
33	0	33_0	2
33	1	33_1	1
34	0	34_0	0
34	1	34_1	1
35	0	35_0	0
35	1	35_1	0
36	0	36_0	0
36	1	36_1	2
37	0	37_0	1
37	1	37_1	1
38	0	38_0	2
38	1	38_1	2
16	0	16_0	2
16	1	16_1	1
17	0	17_0	2
17	1	17_1	1
18	0	18_0	0
18	1	18_1	0
19	0	19_0	0
19	1	19_1	1
20	0	20_0	1
20	1	20_1	0
21	0	21_0	0
21	1	21_1	0
22	0	22_0	0
22	1	22_1	1
