# Supplementary material for: Multiple floods interactions shape riparian plant communities and diversity
Source: Sci Rep. 2025 Jul 2;15:23567. doi: 10.1038/s41598-025-05938-6 (PMC12222478; doi:10.1038/s41598-025-05938-6)
Supplement: Supplementary file 4 — Supplementary Information 4. [file 41598_2025_5938_MOESM4_ESM.zip › dataset/LandCover/codeLC.txt]

###############
## Compareing the land area using glm and Tukey multi-comparison
###############

library(multcomp)
lc <- read.csv("all_lc.csv")  # Land areas for 4 periods
lc$year <- as.factor(lc$year)

## bare ground
bare <- lc[lc$land == "bareground",]
multicomp_b <- glht(res_b,mcp(year="Tukey"))
summary(multicomp_b)


## grassland
grass <- lc[lc$land == "grassland",]
multicomp_g <- glht(res_g,mcp(year="Tukey"))
summary(multicomp_g)


## woodland
wood <- lc[lc$land == "wood",]
multicomp_w <- glht(res_w,mcp(year="Tukey"))
summary(multicomp_w)


## Within the large-scale floods

class <- read.csv("class3.csv") # class by large flood
res <- merge(lc,class)

low <- res[res$class==0,]
mid <- res[res$class==1,]
high <- res[res$class==2,]

## comparison between 2020-2021
# bare ground
res1 <- merge(bare,class,by.x = "UID", by.y = "field_no")
res1 <- res1[res1$year != "a2019",]
res1 <- res1[res1$year != "a1_2019",]

low_b <- res1[res1$class==0,]
mid_b <- res1[res1$class==1,]
high_b <- res1[res1$class==2,]

res_low_b <- glm(area ~ year, data=low_b)
multicomp_low_b <- glht(res_low_b,mcp(year="Tukey"))
summary(multicomp_low_b)

res_mid_b <- glm(area ~ year, data=mid_b)
multicomp_mid_b <- glht(res_mid_b,mcp(year="Tukey"))
summary(multicomp_mid_b)

res_high_b <- glm(area ~ year, data=high_b)
multicomp_high_b <- glht(res_high_b,mcp(year="Tukey"))
summary(multicomp_high_b)

# grassland
res2 <- merge(grass,class,by.x = "UID", by.y = "field_no")
res2 <- res2[res2$year != "a2019",]
res2 <- res2[res2$year != "a1_2019",]

low_g <- res2[res2$class==0,]
mid_g <- res2[res2$class==1,]
high_g <- res2[res2$class==2,]

res_low_g <- glm(area ~ year, data=low_g)
multicomp_low_g <- glht(res_low_g,mcp(year="Tukey"))
summary(multicomp_low_g)

res_mid_g <- glm(area ~ year, data=mid_g)
multicomp_mid_g <- glht(res_mid_g,mcp(year="Tukey"))
summary(multicomp_mid_g)

res_high_g <- glm(area ~ year, data=high_g)
multicomp_high_g <- glht(res_high_g,mcp(year="Tukey"))
summary(multicomp_high_g)

# woodland
res3 <- merge(wood,class,by.x = "UID", by.y = "field_no")
res3 <- res3[res3$year != "a2019",]
res3 <- res3[res3$year != "a1_2019",]

low_w <- res3[res3$class==0,]
mid_w <- res3[res3$class==1,]
high_w <- res3[res3$class==2,]

res_low_w <- glm(area ~ year, data=low_w)
multicomp_low_w <- glht(res_low_w,mcp(year="Tukey"))
summary(multicomp_low_w)

res_mid_w <- glm(area ~ year, data=mid_w)
multicomp_mid_w <- glht(res_mid_w,mcp(year="Tukey"))
summary(multicomp_mid_w)

res_high_w <- glm(area ~ year, data=high_w)
multicomp_high_w <- glht(res_high_w,mcp(year="Tukey"))
summary(multicomp_high_w)
