# Supplementary material for: Multiple floods interactions shape riparian plant communities and diversity
Source: Sci Rep. 2025 Jul 2;15:23567. doi: 10.1038/s41598-025-05938-6 (PMC12222478; doi:10.1038/s41598-025-05938-6)
Supplement: Supplementary file 4 — Supplementary Information 4. [file 41598_2025_5938_MOESM4_ESM.zip › dataset/MetaData.txt]

Data set on land cover and plant species diversity in Akikawa river, Japan affected by Typhoon Hagibis

Methods
On the land cover data,  bare ground, grassland, and forest areas in each unit were derived from the created polygons using aerial photographs including GSI Maps (https://maps.gsi.go.jp), NTT InfraNet Corporation�fs GEOSPACE aerial photographs (https://www.ntt-geospace.co.jp/geospace/koukuu.html) and obtained using a multicopter DJI Phantom 4 Pro (https://www.dji.com/jp/phantom-4-pro).

Vegetation surveys were conducted from early August to early September in 2020 and from late July to late August in 2021. The survey involved establishing a 20 m line transect from the boundary between the river flow and the terrestrial area in each unit, and recording the plant species along the transect. In each survey transect, we recorded the number of annual plant species, perennial plant species, and total plant species, including woody species. The surveys focused on the presence of species. 
