# Supplementary material for: Multiple floods interactions shape riparian plant communities and diversity
Source: Sci Rep. 2025 Jul 2;15:23567. doi: 10.1038/s41598-025-05938-6 (PMC12222478; doi:10.1038/s41598-025-05938-6)
Supplement: Supplementary file 4 — Supplementary Information 4. [file 41598_2025_5938_MOESM4_ESM.zip › dataset/README.txt]

Analysis data set on the paper "Disturbance interactions in riparian zones: shaping plant communities through rare large-scale and small periodic floods"

Description of the data and file structure

Each category has data and R code. By running the R code written in [codeX.txt] within the directory, all analyses can be reproduced.

ZLandCover: data set on land cover and R code for analysis.
all_lc.csv: Areas of land covers in each unit from 2019 to 2021.
class3.csv: Classification results from land cover changes.
RcodeLC.txt: R script.

ZSpeciesDiversity:
species2020.csv: Plant species number and class of the intensity of disturbance in each unit in 2020.
species2021.csv: Plant species number and class of the intensity of disturbance in each unit in 2021.
RcodeSD.txt: R script.

ZSimilarity:
ve2020.csv: Species list in each unit in 2020.
ve2021.csv: Species list in each unit in 2021.
s_class.csv: Rank of isturbance intensity in each unit.
base_unit.csv: Unit id for analysis (not raw id).
kansu.txt: original funcrtions for analysis.
RcodeS.txt: R script.

Code/Software

All analysis were conducted using R ver.4.4.2.
