# Supplementary material for: Multiple floods interactions shape riparian plant communities and diversity
Source: Sci Rep. 2025 Jul 2;15:23567. doi: 10.1038/s41598-025-05938-6 (PMC12222478; doi:10.1038/s41598-025-05938-6)
Supplement: Supplementary file 4 — Supplementary Information 4. [file 41598_2025_5938_MOESM4_ESM.zip › dataset/Similarity/base_unit.csv]

field_no	direction	UID
39	0	39_0
39	1	39_1
40	0	40_0
40	1	40_1
41	0	41_0
41	1	41_1
42	0	42_0
42	1	42_1
23	0	23_0
23	1	23_1
24	0	24_0
24	1	24_1
25	0	25_0
25	1	25_1
26	0	26_0
26	1	26_1
27	0	27_0
27	1	27_1
28	0	28_0
28	1	28_1
29	0	29_0
29	1	29_1
30	0	30_0
30	1	30_1
31	0	31_0
31	1	31_1
32	0	32_0
32	1	32_1
33	0	33_0
33	1	33_1
34	0	34_0
34	1	34_1
35	0	35_0
35	1	35_1
36	0	36_0
36	1	36_1
37	0	37_0
37	1	37_1
38	0	38_0
38	1	38_1
16	0	16_0
16	1	16_1
17	0	17_0
17	1	17_1
18	0	18_0
18	1	18_1
19	0	19_0
19	1	19_1
20	0	20_0
20	1	20_1
21	0	21_0
21	1	21_1
22	0	22_0
22	1	22_1
