# Supplementary material for: Multiple floods interactions shape riparian plant communities and diversity
Source: Sci Rep. 2025 Jul 2;15:23567. doi: 10.1038/s41598-025-05938-6 (PMC12222478; doi:10.1038/s41598-025-05938-6)
Supplement: Supplementary file 4 — Supplementary Information 4. [file 41598_2025_5938_MOESM4_ESM.zip › dataset/Similarity/codeS.txt]

###########
### Calculate for Jaccard index
###########

source("kansu.txt")
library(vegan)

## 2020 data
ve2020 <- read.csv("ve2020.csv")
unit <- read.csv("base_unit.csv")
ve2020 <- merge(ve2020,unit)

ve2020 <- ve2020[,c(1,5)]
ve2020 <- unique(ve2020)

mat2020 <- make_mat(ve2020)


jac2020 <- vegdist(mat2020, method = "jaccard")
jaccard2020 <- as.vector(jac2020)
jaccard2020 <- as.numeric(jaccard2020)
lab <- change_dist(jac2020)
result2020 <- data.frame(lab,jaccard2020)


## 2021 data
ve2021 <- read.csv("ve2021.csv")
ve2021 <- merge(ve2021,unit)
ve2021 <- ve2021[,c(1,5)]
ve2021 <- unique(ve2021)

mat2021 <- make_mat(ve2021)


jac2021 <- vegdist(mat2021, method = "jaccard")
jaccard2021 <- as.vector(jac2021)
jaccard2021 <- as.numeric(jaccard2021)
lab <- change_dist(jac2021)
result2021 <- data.frame(lab,jaccard2021)


###############################
### test the beta diversity (jaccard) in each classes
###############################

class <- read.csv("s_class.csv")
class <- na.omit(class)
class <- class[,c(1,2,4)]

class$inside_rank[class$inside_rank==2] <- 0

low <- class[class$class==1,]
mid <- class[class$class==0,]
high <- class[class$class==2,]

## 2020 data
tmp <- merge(result2020,low,by.x = "tate", by.y = "UID")
low_jac20 <- merge(tmp,low,by.x = "yoko", by.y = "UID")

tmp1 <- merge(result2020,mid,by.x = "tate", by.y = "UID")
mid_jac20 <- merge(tmp1,mid,by.x = "yoko", by.y = "UID")

tmp2 <- merge(result2020,high,by.x = "tate", by.y = "UID")
high_jac20 <- merge(tmp2,high,by.x = "yoko", by.y = "UID")


## 2021 data
tmp <- merge(result2021,low,by.x = "tate", by.y = "UID")
low_jac21 <- merge(tmp,low,by.x = "yoko", by.y = "UID")

tmp1 <- merge(result2021,mid,by.x = "tate", by.y = "UID")
mid_jac21 <- merge(tmp1,mid,by.x = "yoko", by.y = "UID")

tmp2 <- merge(result2021,high,by.x = "tate", by.y = "UID")
high_jac21 <- merge(tmp2,high,by.x = "yoko", by.y = "UID")

par(mfcol=c(1,2))
boxplot(low_jac20$jaccard2020,mid_jac20$jaccard2020,high_jac20$jaccard2020)
boxplot(low_jac21$jaccard2021,mid_jac21$jaccard2021,high_jac21$jaccard2021)


mean(result2020$jaccard2020)
sd(result2020$jaccard2020)

mean(result2021$jaccard2021)
sd(result2021$jaccard2021)


mean(low_jac20$jaccard2020)
sd(low_jac20$jaccard2020)

mean(mid_jac20$jaccard2020)
sd(mid_jac20$jaccard2020)

mean(high_jac20$jaccard2020)
sd(high_jac20$jaccard2020)


mean(low_jac21$jaccard2021)
sd(low_jac21$jaccard2021)

mean(mid_jac21$jaccard2021)
sd(mid_jac21$jaccard2021)

mean(high_jac21$jaccard2021)
sd(high_jac21$jaccard2021)


###############################
#### Analysis among class and within the class
###############################

## 2020

anal2020 <- rbind(low_jac20,mid_jac20,high_jac20)

all2020 <- glm(jaccard2020 ~ as.factor(class.x), family=gaussian,data=anal2020)

low2020 <- glm(jaccard2020 ~ as.factor(inside_rank.x), family=gaussian,data=low_jac20)
mid2020 <- glm(jaccard2020 ~ as.factor(inside_rank.x), family=gaussian,data=mid_jac20)
high2020 <- glm(jaccard2020 ~ as.factor(inside_rank.x), family=gaussian,data=high_jac20)


## 2021

anal2021 <- rbind(low_jac21,mid_jac21,high_jac21)

all2021 <- glm(jaccard2021 ~ as.factor(class.x), family=gaussian,data=anal2021)

low2021 <- glm(jaccard2021 ~ as.factor(inside_rank.x), family=gaussian,data=low_jac21)
mid2021 <- glm(jaccard2021 ~ as.factor(inside_rank.x), family=gaussian,data=mid_jac21)
high2021 <- glm(jaccard2021 ~ as.factor(inside_rank.x), family=gaussian,data=high_jac21)

###############################
## visualization of jaccard within the class
###############################

# low
par(mfcol=c(1,2))
low_jac20$inside_rank.x[low_jac20$inside_rank.x==0] <- 2 
low_jac21$inside_rank.x[low_jac21$inside_rank.x==0] <- 2
boxplot(jaccard2020 ~ inside_rank.x, data=low_jac20, main = "2020low")
boxplot(jaccard2021 ~ inside_rank.x, data=low_jac21, main = "2021low")

# mid
par(mfcol=c(1,2))
mid_jac20$inside_rank.x[mid_jac20$inside_rank.x==0] <- 2  
mid_jac21$inside_rank.x[mid_jac21$inside_rank.x==0] <- 2
boxplot(jaccard2020 ~ inside_rank.x, data=mid_jac20, main = "2020mid")
boxplot(jaccard2021 ~ inside_rank.x, data=mid_jac21, main = "2021mid")

# high
par(mfcol=c(1,2))
high_jac20$inside_rank.x[high_jac20$inside_rank.x==0] <- 2 
high_jac21$inside_rank.x[high_jac21$inside_rank.x==0] <- 2
boxplot(jaccard2020 ~ inside_rank.x, data=high_jac20, main = "2020high")
boxplot(jaccard2021 ~ inside_rank.x, data=high_jac21, main = "2021high")
