# Supplementary material for: Multiple floods interactions shape riparian plant communities and diversity
Source: Sci Rep. 2025 Jul 2;15:23567. doi: 10.1038/s41598-025-05938-6 (PMC12222478; doi:10.1038/s41598-025-05938-6)
Supplement: Supplementary file 4 — Supplementary Information 4. [file 41598_2025_5938_MOESM4_ESM.zip › dataset/Similarity/kansu.txt]

# original df to analysi df
make_mat <- function(x){
	plot <- unique(x$UID)
	species <- unique(x$species)
	species <- na.omit(species)
	res <- matrix(0,NROW(plot),NROW(species))
	res <- as.data.frame(res)
	names(res) <- as.character(species)
	row.names(res) <- as.character(plot)
	for(k in 1:NROW(x)){
		for(i in 1:NROW(plot)){
			for(j in 1:NROW(species)){
				if(as.character(x$UID[k]) == as.character(row.names(res))[i] && as.character(x$species[k]) == as.character(names(res))[j])
					res[i,j] <- 1
			}
		}
	}
	return(res)
}

#### change the results of vegdist for ordinal vector ####
change_dist <- function(x){
	all <- labels(x)
	tate_o <- all[-1]
	yoko_o <- all[-NROW(all)]
	yoko_o <- all[-1]

	comb <- NULL
	tate <- tate_o
	for(i in 1:NROW(yoko_o)){
		yoko <- rep(yoko_o[i],NROW(tate))
		tmp <- cbind(tate,yoko)
		comb <- rbind(comb,tmp)

		tate <- tate[-1]
	}
	return(comb)
}
