# Supplementary material for: Multiple floods interactions shape riparian plant communities and diversity
Source: Sci Rep. 2025 Jul 2;15:23567. doi: 10.1038/s41598-025-05938-6 (PMC12222478; doi:10.1038/s41598-025-05938-6)
Supplement: Supplementary file 4 — Supplementary Information 4. [file 41598_2025_5938_MOESM4_ESM.zip › dataset/Similarity/s_class.csv]

UID	class	RANK	inside_rank
30_0	0	1	1
26_0	0	2	1
34_0	0	3	1
35_1	0	4	1
21_1	0	5	1
36_0	0	6	2
19_0	0	7	2
35_0	0	8	2
29_0	0	9	2
22_0	0	10	2
25_1	0	11	2
24_1	0	12	3
18_1	0	13	3
20_1	0	14	3
28_1	0	15	3
18_0	0	16	3
21_0	0	17	3
42_0	0
42_1	0
19_1	1	1	1
37_1	1	2	1
37_0	1	3	1
29_1	1	4	1
31_1	1	5	1
32_1	1	6	2
20_0	1	7	2
16_1	1	8	2
25_0	1	9	2
28_0	1	10	2
33_1	1	11	2
23_0	1	12	3
34_1	1	13	3
40_1	1	14	3
17_1	1	15	3
22_1	1	16	3
23_1	1	17	3
31_0	2	1	1
33_0	2	2	1
30_1	2	3	1
27_1	2	4	1
26_1	2	5	1
38_1	2	6	1
27_0	2	7	2
41_0	2	8	2
39_0	2	9	2
32_0	2	10	2
39_1	2	11	2
17_0	2	12	2
41_1	2	13	3
40_0	2	14	3
38_0	2	15	3
16_0	2	16	3
24_0	2	17	3
36_1	2	18	3
