# Supplementary material for: Multiple floods interactions shape riparian plant communities and diversity
Source: Sci Rep. 2025 Jul 2;15:23567. doi: 10.1038/s41598-025-05938-6 (PMC12222478; doi:10.1038/s41598-025-05938-6)
Supplement: Supplementary file 4 — Supplementary Information 4. [file 41598_2025_5938_MOESM4_ESM.zip › dataset/Similarity/ve2020.csv]

PID	NS	UID	species
1	0	1_0
1	1	1_1
2	0	2_0
2	1	2_1
3	0	3_0
3	1	3_1	Ck^f
3	1	3_1	Ck^f
3	1	3_1	cNT
3	1	3_1	cV
4	0	4_0	AJZ_OT
4	0	4_0	A^\E
4	0	4_0	Ck^f
4	0	4_0	CkzIYL
4	0	4_0	GmROT
4	0	4_0	JiO
4	0	4_0	JcOT
4	0	4_0	VU
4	0	4_0	cV
4	0	4_0	nGW
4	0	4_0	AJZ_OT
4	0	4_0	A^\E
4	0	4_0	C^h
4	0	4_0	Ck^f
4	0	4_0	CkzIYL
4	0	4_0	GmROT
4	0	4_0	IIoR
4	0	4_0	IIu^NT
4	0	4_0	J^o~
4	0	4_0	JiO
4	0	4_0	JcOT
4	0	4_0	J}c\E
4	0	4_0	LoiRXX
4	0	4_0	NY
4	0	4_0	R}ciM
4	0	4_0	V\
4	0	4_0	VU
4	0	4_0	cNT
4	0	4_0	muhE
4	0	4_0	nGW
4	0	4_0	qWI
4	0	4_0	uKV
4	0	4_0	M
4	1	4_1	0
4	1	4_1	AJZ_OT
4	1	4_1	A^\E
4	1	4_1	Ck^f
4	1	4_1	CkzIYL
4	1	4_1	GmROT
4	1	4_1	J^o~
4	1	4_1	NY
4	1	4_1	VU
4	1	4_1	VcNT
4	1	4_1	M
5	0	5_0	C^h
5	0	5_0	Ck^f
5	0	5_0	J^o~
5	0	5_0	JcOT
5	0	5_0	R}ciM
5	0	5_0	VU
5	0	5_0	XMi
5	0	5_0	c}
5	0	5_0	cV
5	0	5_0	uKV
5	0	5_0	M
5	1	5_1	Ck^f
5	1	5_1	IIu^NT
5	1	5_1	cV
6	0	6_0	Ck^f
6	0	6_0	GmROT
6	0	6_0	IIA`mMN
6	0	6_0	IIu^NT
6	0	6_0	J^o~
6	0	6_0	JiO
6	0	6_0	R}ciM
6	0	6_0	VU
6	0	6_0	cNT
6	0	6_0	c}
6	0	6_0	cV
6	0	6_0	}cCOT
6	0	6_0	uKV
6	0	6_0	EV }S{E
6	1	6_1	cV
6	1	6_1	C^h
6	1	6_1	Ck^f
6	1	6_1	IIA`mMN
6	1	6_1	IIu^NT
6	1	6_1	JiO
6	1	6_1	L
6	1	6_1	cV
6	1	6_1	mCo
6	1	6_1	qJVM
7	0	7_0	AJZ_OT
7	0	7_0	A^\E
7	0	7_0	A`E
7	0	7_0	A`mMN
7	0	7_0	Ck^f
7	0	7_0	IIA`mMN
7	0	7_0	J^o~
7	0	7_0	JiO
7	0	7_0	^PjOT
7	0	7_0	cNT
7	0	7_0	cV
7	0	7_0	VgifVR
7	0	7_0	}cCOT
7	0	7_0	M
7	1	7_1	AJZ_OT
7	1	7_1	C^h
7	1	7_1	Ck^f
7	1	7_1	G]mMVMV
7	1	7_1	GmROT
7	1	7_1	IIA`mMN
7	1	7_1	JiO
7	1	7_1	^PjOT
7	1	7_1	cNT
7	1	7_1	cV
7	1	7_1	C^h
7	1	7_1	Ck^f
7	1	7_1	G]mMVMV
7	1	7_1	IIA`mMN
7	1	7_1	IIu^NT
7	1	7_1	JiO
7	1	7_1	RZ_OT
7	1	7_1	^PjOT
7	1	7_1	cNT
7	1	7_1	cV
7	1	7_1	}cCOT
8	0	8_0	IIu^NT
8	0	8_0	JiO
8	0	8_0	JV
8	0	8_0	LNC
8	0	8_0	NY
8	0	8_0	cNT
8	0	8_0	cV
8	0	8_0	m`h
8	0	8_0	qWI
8	0	8_0	}}RmVkOC
8	0	8_0	uKV
8	0	8_0	AJZ_OT
8	0	8_0	C^h
8	0	8_0	G]mMVMV
8	0	8_0	IIu^NT
8	0	8_0	I_KV
8	0	8_0	J^o~
8	0	8_0	JiO
8	0	8_0	NY
8	0	8_0	R}ciM
8	0	8_0	R}cCOT
8	0	8_0	XMi
8	0	8_0	^PjOT
8	0	8_0	cNT
8	0	8_0	c}
8	0	8_0	cV
8	0	8_0	m`h
8	0	8_0	nGW
8	0	8_0	qi^CmRd`
8	0	8_0	}cCOT
8	0	8_0	M
8	1	8_1	A`mMN
8	1	8_1	Ck^f
8	1	8_1	GmROT
8	1	8_1	IIJaV
8	1	8_1	IIu^NT
8	1	8_1	JiO
8	1	8_1	R}ciM
8	1	8_1	cV
8	1	8_1	iYi
8	1	8_1	}cCOT
8	1	8_1	ALmmQV
8	1	8_1	A`mMN
8	1	8_1	Ck^f
8	1	8_1	GmROT
8	1	8_1	IIA`mMN
8	1	8_1	IIu^NT
8	1	8_1	J^o~
8	1	8_1	JiO
8	1	8_1	NY
8	1	8_1	R}ciM
8	1	8_1	VcNT
8	1	8_1	XMi
8	1	8_1	cV
8	1	8_1	iYi
8	1	8_1	oc`O
8	1	8_1	qJVM
8	1	8_1	}}RmVkOC
8	1	8_1	}cCOT
9	0	9_0	C^h
9	0	9_0	IIoR
9	0	9_0	IIoVuV
9	0	9_0	IIu^NT
9	0	9_0	J^o~
9	0	9_0	JiO
9	0	9_0	JV
9	0	9_0	NY
9	0	9_0	R}ciM
9	0	9_0	Zj\E
9	0	9_0	cNT
9	0	9_0	cV
9	0	9_0	m`h
9	0	9_0	nGW
9	0	9_0	}}RmVkOC
9	0	9_0	uKV
9	0	9_0	M
9	1	9_1	AJZ_OT
9	1	9_1	Ck^f
9	1	9_1	GmROT
9	1	9_1	IIu^NT
9	1	9_1	IjmQV
9	1	9_1	JcOT
9	1	9_1	NY
9	1	9_1	VcNT
9	1	9_1	XMi
9	1	9_1	^PjOT
9	1	9_1	cNT
9	1	9_1	cV
9	1	9_1	}}RmVkOC
9	1	9_1	}cCOT
9	1	9_1	A`mMN
9	1	9_1	Ck^f
9	1	9_1	IIu^NT
9	1	9_1	JiO
9	1	9_1	NY
9	1	9_1	XMi
9	1	9_1	cNT
9	1	9_1	cV
9	1	9_1	m`h
9	1	9_1	nGW
9	1	9_1	}}RmVkOC
9	1	9_1	uKV
9	1	9_1	M
10	0	10_0	ALmmQV
10	0	10_0	C^h
10	0	10_0	Ck^f
10	0	10_0	GmROT
10	0	10_0	IIA`mMN
10	0	10_0	J^o~
10	0	10_0	NY
10	0	10_0	cV
10	0	10_0	uKV
10	0	10_0	M
10	1	10_1	A`mMN
10	1	10_1	C^h
10	1	10_1	GmROT
10	1	10_1	IIA`mMN
10	1	10_1	IIu^NT
10	1	10_1	J^o~
10	1	10_1	JiO
10	1	10_1	JV
10	1	10_1	NY
10	1	10_1	RZ_OT
10	1	10_1	Zj\E
10	1	10_1	^PjOT
10	1	10_1	cNT
10	1	10_1	cV
10	1	10_1	qWI
10	1	10_1	}}RmVkOC
10	1	10_1	}cCOT
10	1	10_1	u
10	1	10_1	M
11	0	11_0	Ck^f
11	0	11_0	JiO
11	0	11_0	VcNT
11	0	11_0	XMi
11	0	11_0	cV
11	0	11_0	oc`O
11	0	11_0	A`mMN
11	0	11_0	C^h
11	0	11_0	IIu^NT
11	0	11_0	JiO
11	0	11_0	NY
11	0	11_0	cV
11	0	11_0	mCo
11	0	11_0	m`h
11	0	11_0	qJVM
11	0	11_0	}}RmVkOC
11	0	11_0	uKV
11	1	11_1	AJZ_OT
11	1	11_1	IIu^NT
11	1	11_1	JGfsp
11	1	11_1	J^o~
11	1	11_1	JiO
11	1	11_1	NY
11	1	11_1	R}ciM
11	1	11_1	XMi
11	1	11_1	cNT
11	1	11_1	cV
11	1	11_1	nGW
11	1	11_1	qJVM
11	1	11_1	wN\JY
11	1	11_1	}}RmVkOC
11	1	11_1	uKV
11	1	11_1	M
12	0	12_0	AJZ_OT
12	0	12_0	A^\E
12	0	12_0	Ck^f
12	0	12_0	IIA`mMN
12	0	12_0	IIu^NT
12	0	12_0	JiO
12	0	12_0	JcOT
12	0	12_0	NY
12	0	12_0	R}ciM
12	0	12_0	VcNT
12	0	12_0	cNT
12	0	12_0	cV
12	0	12_0	C^h
12	0	12_0	Ck^f
12	0	12_0	IIA`mMN
12	0	12_0	IIu^NT
12	0	12_0	JiO
12	0	12_0	LNC
12	0	12_0	NY
12	0	12_0	cNT
12	0	12_0	cV
12	0	12_0	mCo
12	0	12_0	m`h
12	0	12_0	qJVM
12	0	12_0	}}RmVkOC
12	0	12_0	M
12	1	12_1	Ck^f
12	1	12_1	ClÈsp
12	1	12_1	Grd
12	1	12_1	IIA`mMN
12	1	12_1	JV
12	1	12_1	RZ_OT
12	1	12_1	R}ciM
12	1	12_1	Zj\E
12	1	12_1	mCo
12	1	12_1	qWI
12	1	12_1	qJVM
12	1	12_1	wN\JY
13	0	13_0	A^\E
13	0	13_0	Ck^f
13	0	13_0	IIA`mMN
13	0	13_0	JiO
13	0	13_0	NY
13	0	13_0	V\
13	0	13_0	VcNT
13	0	13_0	cNT
13	0	13_0	cV
13	0	13_0	qWI
13	0	13_0	Ck^f
13	0	13_0	IIA`mMN
13	0	13_0	IIu^NT
13	0	13_0	JiO
13	0	13_0	LNC
13	0	13_0	NY
13	0	13_0	cNT
13	0	13_0	cV
13	0	13_0	qJVM
13	0	13_0	}}RmVkOC
13	0	13_0	uKV
13	1	13_1	AJZ_OT
13	1	13_1	Ck^f
13	1	13_1	GmROT
13	1	13_1	IIJaV
13	1	13_1	IIoVuV
13	1	13_1	IM
13	1	13_1	IjmQV
13	1	13_1	JcOT
13	1	13_1	NY
13	1	13_1	RZ_OT
13	1	13_1	R}ciM
13	1	13_1	cV
14	0	14_0	Ck^f
14	0	14_0	IIA`mMN
14	0	14_0	JiO
14	0	14_0	NY
14	0	14_0	cV
14	0	14_0	uKV
14	0	14_0	AJZ_OT
14	0	14_0	A^\E
14	0	14_0	C^h
14	0	14_0	Ck^f
14	0	14_0	IIA`mMN
14	0	14_0	IIoVuV
14	0	14_0	J^o~
14	0	14_0	JiO
14	0	14_0	R}ciM
14	0	14_0	VcNT
14	0	14_0	cV
14	0	14_0	mCo
14	0	14_0	qJVM
14	1	14_1	AJZ_OT
14	1	14_1	A`mMN
14	1	14_1	Ck^f
14	1	14_1	GmROT
14	1	14_1	IIA`mMN
14	1	14_1	cV
14	1	14_1	~]\o
14	1	14_1	VgifVR
15	0	15_0
15	1	15_1	Ck^f
15	1	15_1	G]mMVMV
15	1	15_1	IIA`mMN
15	1	15_1	IM
15	1	15_1	IjmQV
15	1	15_1	I_KV
15	1	15_1	JcOT
15	1	15_1	VcNT
15	1	15_1	XMi
15	1	15_1	Z_OT
15	1	15_1	}cCOT
16	0	16_0	AJZ_OT
16	0	16_0	Ck^f
16	0	16_0	IIA`mMN
16	0	16_0	cNT
16	0	16_0	cV
16	0	16_0	mCo
16	0	16_0	Ck^f
16	0	16_0	IIA`mMN
16	0	16_0	JiO
16	0	16_0	cV
16	0	16_0	VgifVR
16	0	16_0	TLcNT
16	1	16_1	AJZ_OT
16	1	16_1	A`mMN
16	1	16_1	C^h
16	1	16_1	Ck^f
16	1	16_1	G]mMVMV
16	1	16_1	GmROT
16	1	16_1	IIA`mMN
16	1	16_1	IIu^NT
16	1	16_1	J^o~
16	1	16_1	JiO
16	1	16_1	JcOT
16	1	16_1	LoiRXX
16	1	16_1	RZ_OT
16	1	16_1	RjVL\E
16	1	16_1	R}ciM
16	1	16_1	VcNT
16	1	16_1	cV
16	1	16_1	iYi
16	1	16_1	mCo
16	1	16_1	}}RmVkOC
16	1	16_1	}cCOT
16	1	16_1	C^h
16	1	16_1	C^h
16	1	16_1	GmROT
16	1	16_1	IIA`mMN
16	1	16_1	IIu^NT
16	1	16_1	J^o~
16	1	16_1	JiO
16	1	16_1	LoiRXX
16	1	16_1	NY
16	1	16_1	VcNT
16	1	16_1	XMi
16	1	16_1	iYi
16	1	16_1	muhE
16	1	16_1	qJVM
16	1	16_1	}}RmVkOC
16	1	16_1	}cCOT
17	0	17_0	Ck^f
17	0	17_0	IIu^NT
17	0	17_0	JiO
17	0	17_0	XMi
17	0	17_0	cV
17	0	17_0	}}RmVkOC
17	0	17_0	AJZ_OT
17	0	17_0	A`mMN
17	0	17_0	Ck^f
17	0	17_0	GmROT
17	0	17_0	IIu^NT
17	0	17_0	I_KV
17	0	17_0	R}ciM
17	0	17_0	VcNT
17	0	17_0	XMi
17	0	17_0	cNT
17	0	17_0	cV
17	0	17_0	muhE
17	0	17_0	qWI
17	0	17_0	}}RmVkOC
17	0	17_0	}cCOT
17	1	17_1
18	0	18_0
18	1	18_1	cV
18	1	18_1	Ck^f
18	1	18_1	GmROT
18	1	18_1	IIA`mMN
18	1	18_1	IIu^NT
18	1	18_1	JiO
18	1	18_1	R}ciM
18	1	18_1	VcNT
18	1	18_1	XMi
18	1	18_1	c}
18	1	18_1	cV
18	1	18_1	gEIIoR
18	1	18_1	nVMN
18	1	18_1	}}RmVkOC
19	0	19_0
19	1	19_1	A`mMN
19	1	19_1	Ck^f
19	1	19_1	IIu^NT
19	1	19_1	IM
19	1	19_1	JiO
19	1	19_1	Ck^f
19	1	19_1	IM
19	1	19_1	JiO
19	1	19_1	JcOT
19	1	19_1	cNT
19	1	19_1	}}RmVkOC
20	0	20_0	AJZ_OT
20	0	20_0	AJZ_OT
22	1	22_1	AJZ_OT
23	0	23_0	AJZ_OT
23	1	23_1	AJZ_OT
23	1	23_1	AJZ_OT
24	0	24_0	AJZ_OT
25	0	25_0	AJZ_OT
26	0	26_0	AJZ_OT
26	0	26_0	AJZ_OT
27	0	27_0	AJZ_OT
20	0	20_0	AJ^JTuE
21	0	21_0	AJ^JTuE
22	1	22_1	A`E
24	0	24_0	A`E
25	0	25_0	A`E
25	1	25_1	A`E
27	0	27_0	A`E
29	1	29_1	A`E
29	1	29_1	A`E
20	0	20_0	A`mMN
20	1	20_1	A`mMN
21	0	21_0	A`mMN
21	1	21_1	A`mMN
21	1	21_1	A`mMN
21	1	21_1	A`mMN
22	1	22_1	A`mMN
23	1	23_1	A`mMN
25	1	25_1	A`mMN
26	0	26_0	A`mMN
26	1	26_1	A`mMN
27	0	27_0	A`mMN
27	0	27_0	A`mMN
27	1	27_1	A`mMN
28	1	28_1	A`mMN
29	0	29_0	A`mMN
21	0	21_0	C^h
22	1	22_1	C^h
23	1	23_1	C^h
25	0	25_0	C^h
26	0	26_0	C^h
27	1	27_1	C^h
28	1	28_1	C^h
29	0	29_0	C^h
29	1	29_1	C^h
29	1	29_1	C^h
20	0	20_0	Ck^f
20	0	20_0	Ck^f
21	0	21_0	Ck^f
23	0	23_0	Ck^f
23	0	23_0	Ck^f
23	1	23_1	Ck^f
23	1	23_1	Ck^f
24	0	24_0	Ck^f
24	0	24_0	Ck^f
25	0	25_0	Ck^f
25	1	25_1	Ck^f
26	0	26_0	Ck^f
26	1	26_1	Ck^f
27	0	27_0	Ck^f
27	0	27_0	Ck^f
28	0	28_0	Ck^f
29	0	29_0	Ck^f
29	0	29_0	Ck^f
29	1	29_1	Ck^f
29	1	29_1	CkzIYL
20	0	20_0	G]mMVMV
25	0	25_0	G]mMVMV
27	0	27_0	G]mMVMV
28	0	28_0	G]mMVMV
29	0	29_0	G]mMVMV
20	1	20_1	GmROT
21	0	21_0	GmROT
22	1	22_1	GmROT
23	0	23_0	GmROT
24	0	24_0	GmROT
25	0	25_0	GmROT
26	0	26_0	GmROT
26	0	26_0	GmROT
26	1	26_1	GmROT
27	0	27_0	GmROT
27	0	27_0	GmROT
29	0	29_0	GmROT
29	0	29_0	GmROT
20	1	20_1	Grd
20	0	20_0	IIA`mMN
20	0	20_0	IIA`mMN
20	1	20_1	IIA`mMN
21	0	21_0	IIA`mMN
22	1	22_1	IIA`mMN
23	0	23_0	IIA`mMN
23	0	23_0	IIA`mMN
23	1	23_1	IIA`mMN
23	1	23_1	IIA`mMN
24	0	24_0	IIA`mMN
25	0	25_0	IIA`mMN
26	0	26_0	IIA`mMN
27	0	27_0	IIA`mMN
28	0	28_0	IIA`mMN
28	0	28_0	IIA`mMN
29	0	29_0	IIA`mMN
29	0	29_0	IIA`mMN
29	0	29_0	IIA`mMN
20	0	20_0	IIJaV
21	0	21_0	IIJaV
24	0	24_0	IIoR
27	0	27_0	IIoR
27	0	27_0	IIoR
28	0	28_0	IIoR
29	0	29_0	IIoR
29	0	29_0	IIoR
21	1	21_1	IIoVuV
25	0	25_0	IIoVuV
27	1	27_1	IIoVuV
28	1	28_1	IIoVuV
29	0	29_0	IIoVuV
20	0	20_0	IIu^NT
20	1	20_1	IIu^NT
21	0	21_0	IIu^NT
21	0	21_0	IIu^NT
21	1	21_1	IIu^NT
22	1	22_1	IIu^NT
22	1	22_1	IIu^NT
23	0	23_0	IIu^NT
23	1	23_1	IIu^NT
24	0	24_0	IIu^NT
24	0	24_0	IIu^NT
25	0	25_0	IIu^NT
25	1	25_1	IIu^NT
25	1	25_1	IIu^NT
26	0	26_0	IIu^NT
26	0	26_0	IIu^NT
27	0	27_0	IIu^NT
27	0	27_0	IIu^NT
27	0	27_0	IIu^NT
27	1	27_1	IIu^NT
28	0	28_0	IIu^NT
29	1	29_1	IIu^NT
29	1	29_1	IIu^NT
23	1	23_1	IM
23	1	23_1	IM
26	1	26_1	IM
20	0	20_0	I_KV
23	1	23_1	I_KV
22	1	22_1	J^o~
23	1	23_1	J^o~
23	1	23_1	J^o~
27	0	27_0	J^o~
20	1	20_1	JiO
21	0	21_0	JiO
21	0	21_0	JiO
21	1	21_1	JiO
22	1	22_1	JiO
23	0	23_0	JiO
23	1	23_1	JiO
25	0	25_0	JiO
25	1	25_1	JiO
26	0	26_0	JiO
26	0	26_0	JiO
27	0	27_0	JiO
27	0	27_0	JiO
28	0	28_0	JiO
29	0	29_0	JiO
29	1	29_1	JiO
20	0	20_0	JcOT
20	1	20_1	JcOT
23	1	23_1	JcOT
25	0	25_0	JcOT
27	0	27_0	JcOT
27	0	27_0	JcOT
20	1	20_1	JV
21	0	21_0	JV
24	0	24_0	JV
26	1	26_1	JV
27	0	27_0	JV
27	1	27_1	JV
29	1	29_1	JV
29	0	29_0	LN
20	0	20_0	LNC
29	0	29_0	L
20	1	20_1	NY
20	1	20_1	NY
21	0	21_0	NY
21	0	21_0	NY
21	1	21_1	NY
22	1	22_1	NY
22	1	22_1	NY
23	0	23_0	NY
23	0	23_0	NY
25	0	25_0	NY
25	1	25_1	NY
25	1	25_1	NY
26	0	26_0	NY
26	0	26_0	NY
27	0	27_0	NY
27	0	27_0	NY
29	1	29_1	NY
29	1	29_1	NY
20	0	20_0	RZ_OT
20	1	20_1	RZ_OT
22	1	22_1	RZ_OT
23	1	23_1	RZ_OT
23	1	23_1	RZ_OT
23	1	23_1	RjVL\E
26	0	26_0	RjVL\E
20	1	20_1	R}ciM
22	1	22_1	R}ciM
25	0	25_0	R}ciM
26	0	26_0	R}ciM
26	0	26_0	R}ciM
27	0	27_0	R}ciM
28	0	28_0	R}ciM
29	0	29_0	R}c}M
20	0	20_0	R}cCOT
21	0	21_0	R}cCOT
23	0	23_0	R}cCOT
28	0	28_0	R}cCOT
29	0	29_0	R}cCOT
29	0	29_0	R}cCOT
29	1	29_1	TTsp
29	1	29_1	TTsp
21	1	21_1	V\
23	1	23_1	V\
27	0	27_0	VU
28	0	28_0	VU
28	0	28_0	VU
29	0	29_0	VU
20	0	20_0	VcNT
21	0	21_0	VcNT
23	1	23_1	VcNT
25	0	25_0	VcNT
27	0	27_0	VcNT
28	0	28_0	VcNT
20	1	20_1	XMi
21	0	21_0	XMi
22	1	22_1	XMi
23	0	23_0	XMi
23	0	23_0	XMi
25	0	25_0	XMi
27	0	27_0	XMi
27	0	27_0	XMi
29	1	29_1	XMi
29	1	29_1	XMi
25	0	25_0	Zj\E
20	0	20_0	_CR\E
24	0	24_0	^P
21	1	21_1	^PjOT
27	0	27_0	^PjOT
28	0	28_0	^PjOT
29	0	29_0	^PjOT
20	1	20_1	cNT
20	1	20_1	cNT
21	0	21_0	cNT
23	1	23_1	cNT
23	1	23_1	cNT
24	0	24_0	cNT
27	0	27_0	cNT
27	0	27_0	cNT
29	1	29_1	cNT
20	1	20_1	c}
20	0	20_0	cV
20	0	20_0	cV
20	1	20_1	cV
20	1	20_1	cV
21	0	21_0	cV
21	0	21_0	cV
21	1	21_1	cV
22	1	22_1	cV
22	1	22_1	cV
23	0	23_0	cV
23	0	23_0	cV
24	0	24_0	cV
24	0	24_0	cV
25	0	25_0	cV
26	0	26_0	cV
26	0	26_0	cV
26	1	26_1	cV
26	1	26_1	cV
27	0	27_0	cV
27	0	27_0	cV
27	1	27_1	cV
28	0	28_0	cV
28	0	28_0	cV
28	1	28_1	cV
29	0	29_0	cV
29	0	29_0	cV
29	1	29_1	cV
29	1	29_1	cV
21	1	21_1	gEIIoR
21	1	21_1	gEIIoR
23	1	23_1	iYi
28	0	28_0	iYi
20	1	20_1	mCo
20	1	20_1	mCo
21	0	21_0	mCo
21	1	21_1	mCo
23	0	23_0	mCo
24	0	24_0	mCo
25	0	25_0	mCo
25	1	25_1	mCo
25	1	25_1	mCo
26	1	26_1	mCo
27	0	27_0	mCo
27	0	27_0	mCo
28	1	28_1	mCo
29	1	29_1	mCo
29	1	29_1	mCo
20	1	20_1	m`h
21	0	21_0	m`h
21	1	21_1	m`h
21	1	21_1	m`h
22	1	22_1	m`h
27	0	27_0	m`h
27	0	27_0	m`h
21	1	21_1	muhE
28	1	28_1	muhE
22	1	22_1	nGW
22	1	22_1	nGW
23	1	23_1	nGW
27	0	27_0	nGW
28	1	28_1	nGW
21	1	21_1	qi^CmRd`
21	1	21_1	qi^CmRd`
24	0	24_0	qWI
26	0	26_0	qWI
26	0	26_0	qWI
21	0	21_0	qJVM
23	1	23_1	qJVM
24	0	24_0	qJVM
25	0	25_0	qJVM
26	0	26_0	qJVM
27	0	27_0	qJVM
27	0	27_0	qJVM
28	0	28_0	qJVM
28	1	28_1	qJVM
29	0	29_0	qJVM
29	1	29_1	qJVM
21	1	21_1	qKIÈsp1
22	1	22_1	qKIÈsp1
27	0	27_0	qKIÈsp1
20	1	20_1	qKIÈsp2
21	1	21_1	qKIÈsp2
20	1	20_1	wN\JY
24	0	24_0	wN\JY
26	1	26_1	wN\JY
27	1	27_1	wN\JY
28	0	28_0	wN\JY
28	1	28_1	wN\JY
20	1	20_1	}}RmVkOC
20	1	20_1	}}RmVkOC
21	0	21_0	}}RmVkOC
21	1	21_1	}}RmVkOC
22	1	22_1	}}RmVkOC
23	0	23_0	}}RmVkOC
25	1	25_1	}}RmVkOC
27	0	27_0	}}RmVkOC
27	0	27_0	}}RmVkOC
29	0	29_0	}}RmVkOC
23	1	23_1	VgifVR
29	0	29_0	VgifVR
22	1	22_1	TLcNT
27	0	27_0	TLcNT
20	0	20_0	}cCOT
22	1	22_1	}cCOT
23	0	23_0	}cCOT
23	1	23_1	}cCOT
23	1	23_1	}cCOT
24	0	24_0	}cCOT
25	0	25_0	}cCOT
29	0	29_0	}cCOT
29	1	29_1	}cCOT
20	1	20_1	uKV
20	1	20_1	uKV
21	0	21_0	uKV
21	0	21_0	uKV
22	1	22_1	uKV
22	1	22_1	uKV
23	0	23_0	uKV
25	0	25_0	uKV
25	1	25_1	uKV
26	0	26_0	uKV
26	1	26_1	uKV
27	0	27_0	uKV
27	0	27_0	uKV
27	1	27_1	uKV
28	0	28_0	uKV
21	1	21_1	u
26	0	26_0	EQVE
26	0	26_0	EQVE
28	0	28_0	EQVE
20	0	20_0	M
21	1	21_1	M
22	1	22_1	M
24	0	24_0	M
24	0	24_0	M
25	0	25_0	M
26	0	26_0	M
26	0	26_0	M
26	1	26_1	M
27	0	27_0	M
27	0	27_0	M
28	0	28_0	M
29	0	29_0	M
29	1	29_1	M
22	0	22_0
24	1	24_1
30	0	30_0	Ck^f
30	0	30_0	GmROT
30	0	30_0	IIu^NT
30	0	30_0	JiO
30	0	30_0	JcOT
30	0	30_0	R}ciM
30	0	30_0	VU
30	0	30_0	cV
30	0	30_0	Ck^f
30	0	30_0	CkzIYL
30	0	30_0	GmROT
30	0	30_0	IIu^NT
30	0	30_0	JcOT
30	0	30_0	R}ciM
30	0	30_0	V\
30	0	30_0	VU
30	0	30_0	VcNT
30	0	30_0	Z_OT
30	0	30_0	^PjOT
30	0	30_0	cNT
30	0	30_0	cV
30	1	30_1	C^h
30	1	30_1	GmROT
30	1	30_1	IIu^NT
30	1	30_1	J^o~
30	1	30_1	JiO
30	1	30_1	VcNT
30	1	30_1	XMi
30	1	30_1	Z_OT
30	1	30_1	cV
30	1	30_1	}cCOT
30	1	30_1	A`mMN
30	1	30_1	C^h
30	1	30_1	Ck^f
30	1	30_1	GmROT
30	1	30_1	IIu^NT
30	1	30_1	JiO
30	1	30_1	JcOT
30	1	30_1	RjVL\E
30	1	30_1	VcNT
30	1	30_1	XMi
30	1	30_1	cNT
30	1	30_1	cV
30	1	30_1	qJVM
30	1	30_1	}}RmVkOC
30	1	30_1	}cCOT
31	0	31_0
31	1	31_1	Ck^f
31	1	31_1	IIu^NT
31	1	31_1	IM
31	1	31_1	JcOT
31	1	31_1	LoiRXX
31	1	31_1	NY
31	1	31_1	RjVL\E
31	1	31_1	XMi
31	1	31_1	cV
31	1	31_1	M
31	1	31_1	A`E
31	1	31_1	Ck^f
31	1	31_1	IIu^NT
31	1	31_1	JiO
31	1	31_1	JcOT
31	1	31_1	NY
31	1	31_1	VcNT
31	1	31_1	XMi
31	1	31_1	cV
31	1	31_1	EV }S{E
32	0	32_0	Ck^f
32	0	32_0	JcOT
32	0	32_0	NTlsp
32	0	32_0	cNT
32	0	32_0	cV
32	0	32_0	A`mMN
32	0	32_0	Ck^f
32	0	32_0	CkzIYL
32	0	32_0	GmROT
32	0	32_0	IICkmtO
32	0	32_0	IIoR
32	0	32_0	IjmQV
32	0	32_0	JcOT
32	0	32_0	R}ciM
32	0	32_0	cNT
32	0	32_0	cV
32	0	32_0	mQCgE
32	0	32_0	t^oO
32	0	32_0	TLcNT
32	1	32_1	Ck^f
32	1	32_1	GmROT
32	1	32_1	IIu^NT
32	1	32_1	IJgmI
32	1	32_1	IjmQV
32	1	32_1	JcOT
32	1	32_1	R}ciM
32	1	32_1	R}cCOT
32	1	32_1	cNT
32	1	32_1	cV
32	1	32_1	t^oO
32	1	32_1	iMsp
32	1	32_1	AJZ_OT
32	1	32_1	A`mMN
32	1	32_1	Ck^f
32	1	32_1	GmROT
32	1	32_1	IIu^NT
32	1	32_1	IJgmI
32	1	32_1	IjmQV
32	1	32_1	JcOT
32	1	32_1	NY
32	1	32_1	R}ciM
32	1	32_1	R}cCOT
32	1	32_1	VU
32	1	32_1	^PjOT
32	1	32_1	cNT
32	1	32_1	cV
32	1	32_1	t^oO
32	1	32_1	iMsp
33	0	33_0
33	1	33_1
34	0	34_0
34	1	34_1	ALmmQV
34	1	34_1	AJZ_OT
34	1	34_1	Ck^f
34	1	34_1	G]mMVMV
34	1	34_1	GmROT
34	1	34_1	IIA`mMN
34	1	34_1	IjmQV
34	1	34_1	J^o~
34	1	34_1	JcOT
34	1	34_1	R}ciM
34	1	34_1	VcNT
34	1	34_1	XMi
34	1	34_1	XMi
34	1	34_1	cNT
34	1	34_1	cV
34	1	34_1	niENT
34	1	34_1	qJVM
34	1	34_1	}}RmVkOC
34	1	34_1	AJZ_OT
34	1	34_1	C^h
34	1	34_1	Ck^f
34	1	34_1	G]mMVMV
34	1	34_1	GmROT
34	1	34_1	IIA`mMN
34	1	34_1	IIoR
34	1	34_1	IIu^NT
34	1	34_1	NY
34	1	34_1	R}ciM
34	1	34_1	V\
34	1	34_1	XMi
34	1	34_1	cNT
34	1	34_1	qJVM
34	1	34_1	}}RmVkOC
34	1	34_1	TLcNT
34	1	34_1	}cCOT
34	1	34_1	uKV
34	1	34_1	M
35	0	35_0	AJZ_OT
35	0	35_0	Ck^f
35	0	35_0	GmROT
35	0	35_0	IIu^NT
35	0	35_0	JcOT
35	0	35_0	RZ_OT
35	0	35_0	RjVL\E
35	0	35_0	VcNT
35	0	35_0	cNT
35	0	35_0	cV
35	0	35_0	}cCOT
35	0	35_0	M
35	0	35_0	AJZ_OT
35	0	35_0	Ck^f
35	0	35_0	GmROT
35	0	35_0	IIA`mMN
35	0	35_0	IIu^NT
35	0	35_0	JiO
35	0	35_0	JcOT
35	0	35_0	NY
35	0	35_0	RZ_OT
35	0	35_0	R}ciM
35	0	35_0	VcNT
35	0	35_0	XMi
35	0	35_0	cNT
35	0	35_0	cV
35	0	35_0	mCo
35	0	35_0	qJVM
35	0	35_0	qKIÈsp1
35	0	35_0	}cCOT
35	1	35_1	AJZ_OT
35	1	35_1	A`E
35	1	35_1	A`mMN
35	1	35_1	C^h
35	1	35_1	G]mMVMV
35	1	35_1	IIoVuV
35	1	35_1	IIu^NT
35	1	35_1	I_KV
35	1	35_1	JiO
35	1	35_1	JV
35	1	35_1	NY
35	1	35_1	R}cCOT
35	1	35_1	cNT
35	1	35_1	cV
35	1	35_1	mCo
35	1	35_1	}}RmVkOC
35	1	35_1	}cCOT
35	1	35_1	uKV
36	0	36_0	Ck^f
36	0	36_0	GmROT
36	0	36_0	IIu^NT
36	0	36_0	JcOT
36	0	36_0	NY
36	0	36_0	R}ciM
36	0	36_0	XMi
36	0	36_0	cNT
36	0	36_0	cNT
36	0	36_0	cV
36	0	36_0	}}RmVkOC
36	0	36_0	uKV
36	0	36_0	AJZ_OT
36	0	36_0	C^h
36	0	36_0	Ck^f
36	0	36_0	IIA`mMN
36	0	36_0	IIu^NT
36	0	36_0	JiO
36	0	36_0	NR
36	0	36_0	NY
36	0	36_0	Zj\E
36	0	36_0	cV
36	0	36_0	mCo
36	0	36_0	m`h
36	0	36_0	}}RmVkOC
36	0	36_0	uKV
37	0	37_0	Ck^f
37	0	37_0	IIu^NT
37	0	37_0	JiO
37	0	37_0	JcOT
37	0	37_0	VcNT
37	0	37_0	cNT
37	0	37_0	cV
37	0	37_0	qJVM
37	0	37_0	AJZ_OT
37	0	37_0	A`mMN
37	0	37_0	Ck^f
37	0	37_0	GmROT
37	0	37_0	JiO
37	0	37_0	R}ciM
37	0	37_0	R}cCOT
37	0	37_0	XMi
37	0	37_0	cNT
37	0	37_0	cV
37	0	37_0	mCo
37	0	37_0	wN\JY
37	0	37_0	}}RmVkOC
37	0	37_0	uKV
37	1	37_1
38	0	38_0	Ck^f
38	0	38_0	cNT
38	0	38_0	cV
38	0	38_0	C^h
38	0	38_0	Ck^f
38	0	38_0	GmROT
38	0	38_0	R}cCOT
38	0	38_0	^PjOT
38	0	38_0	cV
38	1	38_1	ALmmQV
38	1	38_1	A`E
38	1	38_1	IIA`mMN
38	1	38_1	IIu^NT
38	1	38_1	JiO
38	1	38_1	LNC
38	1	38_1	L~YqL
38	1	38_1	NY
38	1	38_1	R}ciM
38	1	38_1	ZC^JA_`\E
38	1	38_1	cNT
38	1	38_1	mCo
38	1	38_1	m`h
38	1	38_1	qJVM
38	1	38_1	}}RmVkOC
38	1	38_1	uKV
39	0	39_0	AJZ_OT
39	0	39_0	C^h
39	0	39_0	Ck^f
39	0	39_0	GmROT
39	0	39_0	IIu^NT
39	0	39_0	JiO
39	0	39_0	JcOT
39	0	39_0	NY
39	0	39_0	R}ciM
39	0	39_0	R}cCOT
39	0	39_0	VcNT
39	0	39_0	XMi
39	0	39_0	iYi
39	0	39_0	}}RmVkOC
39	0	39_0	}cCOT
39	0	39_0	uKV
39	0	39_0	A`mMN
39	0	39_0	C^h
39	0	39_0	Ck^f
39	0	39_0	G]mMVMV
39	0	39_0	GmROT
39	0	39_0	IIA`mMN
39	0	39_0	IIu^NT
39	0	39_0	JiO
39	0	39_0	NY
39	0	39_0	R}cCOT
39	0	39_0	cV
39	0	39_0	TLcNT
39	0	39_0	}cCOT
39	0	39_0	M
39	1	39_1	A^\E
39	1	39_1	Ck^f
39	1	39_1	IIA`mMN
39	1	39_1	IIu^NT
39	1	39_1	JiO
39	1	39_1	L~YqL
39	1	39_1	R}cCOT
39	1	39_1	VcNT
39	1	39_1	^PjOT
39	1	39_1	cV
39	1	39_1	qJVM
39	1	39_1	M
39	1	39_1	ALmmQV
39	1	39_1	AJZ_OT
39	1	39_1	A^\E
39	1	39_1	A`E
39	1	39_1	Ck^f
39	1	39_1	G]mMVMV
39	1	39_1	IIA`mMN
39	1	39_1	IIu^NT
39	1	39_1	J^o~
39	1	39_1	JiO
39	1	39_1	LNC
39	1	39_1	LoiRXX
39	1	39_1	R}ciM
39	1	39_1	R}cCOT
39	1	39_1	V\
39	1	39_1	VcNT
39	1	39_1	XMi
39	1	39_1	cNT
39	1	39_1	cV
39	1	39_1	}}RmVkOC
39	1	39_1	M
40	0	40_0
40	1	40_1	A^\E
40	1	40_1	Ck^f
40	1	40_1	G]mMVMV
40	1	40_1	IIA`mMN
40	1	40_1	IIu^NT
40	1	40_1	JiO
40	1	40_1	NY
40	1	40_1	VU
40	1	40_1	VcNT
40	1	40_1	XMi
40	1	40_1	ZC^JA_`\E
40	1	40_1	cNT
40	1	40_1	cV
40	1	40_1	mCo
40	1	40_1	qWI
40	1	40_1	}cCOT
40	1	40_1	uKV
40	1	40_1	M
40	1	40_1	A^\E
40	1	40_1	A`E
40	1	40_1	Ck^f
40	1	40_1	G]mMVMV
40	1	40_1	IIoVuV
40	1	40_1	IIu^NT
40	1	40_1	JiO
40	1	40_1	R}ciM
40	1	40_1	R}cCOT
40	1	40_1	VU
40	1	40_1	VcNT
40	1	40_1	XMi
40	1	40_1	cNT
40	1	40_1	cV
40	1	40_1	qJVM
40	1	40_1	}}RmVkOC
40	1	40_1	uKV
41	0	41_0	G]mMVMV
41	0	41_0	IIA`mMN
41	0	41_0	IIu^NT
41	0	41_0	R}cCOT
41	0	41_0	cV
41	0	41_0	M
41	0	41_0	AJZ_OT
41	0	41_0	GmROT
41	0	41_0	IIA`mMN
41	0	41_0	IIu^NT
41	0	41_0	JiO
41	0	41_0	R}ciM
41	0	41_0	R}cCOT
41	0	41_0	XMi
41	0	41_0	cV
41	0	41_0	iYi
41	0	41_0	nGW
41	0	41_0	}cCOT
41	1	41_1	Ck^f
41	1	41_1	IIJaV
41	1	41_1	Ck^f
41	1	41_1	JiO
41	1	41_1	cNT
41	1	41_1	cV
