# Supplementary material for: Multiple floods interactions shape riparian plant communities and diversity
Source: Sci Rep. 2025 Jul 2;15:23567. doi: 10.1038/s41598-025-05938-6 (PMC12222478; doi:10.1038/s41598-025-05938-6)
Supplement: Supplementary file 4 — Supplementary Information 4. [file 41598_2025_5938_MOESM4_ESM.zip › dataset/Similarity/ve2021.csv]

PID	NS	UID	species
1	0	1_0
1	1	1_1
2	0	2_0
2	1	2_1
3	0	3_0
3	1	3_1	Ck^f
3	1	3_1	qJVM
3	1	3_1	JiO
3	1	3_1	cV
3	1	3_1	A`mMN
3	1	3_1	VU
3	1	3_1	cNT
3	1	3_1	A^\E
3	1	3_1	JcOT
3	1	3_1	AJZ_OT
3	1	3_1	IIu^NT
3	1	3_1	IIoR
3	1	3_1	A`mMN
3	1	3_1	Ck^f
3	1	3_1	qJVM
3	1	3_1	AJZ_OT
3	1	3_1	VU
3	1	3_1	IIu^NT
3	1	3_1	R}ciM
3	1	3_1	}cCOT
3	1	3_1	nGW
4	0	4_0	Ck^f
4	0	4_0	cV
4	0	4_0	JiO
4	0	4_0	M
4	0	4_0	A`mMN
4	0	4_0	IIu^NT
4	0	4_0	iXr
4	0	4_0	cNT
4	0	4_0	}}RmVkOC
4	0	4_0	nGW
4	0	4_0	}cCOT
4	0	4_0	A`mMN
4	0	4_0	VU
4	0	4_0	IIoVuV
4	0	4_0	A^\E
4	0	4_0	R}ciM
4	0	4_0	iXr
4	0	4_0	^PjOT
4	0	4_0	NY
4	0	4_0	nGW
4	0	4_0	qWI
4	0	4_0	LoiRXX
4	0	4_0	qJVM
4	1	4_1	Ck^f
4	1	4_1	cV
4	1	4_1	cNT
4	1	4_1	IIu^NT
4	1	4_1	ZC^JA_`\E
4	1	4_1	A`mMN
4	1	4_1	qJVM
4	1	4_1	JV
4	1	4_1	AJZ_OT
4	1	4_1	C^h
4	1	4_1	Ck^f
4	1	4_1	cV
4	1	4_1	A`mMN
4	1	4_1	VU
4	1	4_1	R}ciM
4	1	4_1	A^\E
4	1	4_1	G]mMVMV
4	1	4_1	NY
4	1	4_1	IIoVuV
4	1	4_1	nGW
4	1	4_1	wN\JY
4	1	4_1	^PjOT
4	1	4_1	JcOT
4	1	4_1	cNT
4	1	4_1	Grd
4	1	4_1	AJZ_OT
4	1	4_1	}cCOT
5	0	5_0	Ck^f
5	0	5_0	cNT
5	0	5_0	cV
5	0	5_0	AJZ_OT
5	0	5_0	R}ciM
5	0	5_0	TLcNT
5	0	5_0	IIu^NT
5	0	5_0	AJZ_OT
5	0	5_0	cV
5	0	5_0	cNT
5	0	5_0	R}ciM
5	0	5_0	M
5	0	5_0	JcOT
5	0	5_0	NY
5	0	5_0	TLcNT
5	0	5_0	VU
5	0	5_0	nGW
5	0	5_0	A`mMN
5	0	5_0	VcNT
5	1	5_1	Ck^f
5	1	5_1	cV
5	1	5_1	NY
5	1	5_1	JiO
5	1	5_1	TLcNT
5	1	5_1	cNT
5	1	5_1	VU
5	1	5_1	iXr
5	1	5_1	AJZ_OT
5	1	5_1	Ck^f
5	1	5_1	VU
5	1	5_1	nGW
5	1	5_1	IIu^NT
5	1	5_1	JcOT
5	1	5_1	G]mMVMV
5	1	5_1	cNT
5	1	5_1	TLcNT
5	1	5_1	iXr
5	1	5_1	A^\E
5	1	5_1	^PjOT
5	1	5_1	R}ciM
6	0	6_0	Ck^f
6	0	6_0	JcOT
6	0	6_0	VcNT
6	0	6_0	cNT
6	0	6_0	JiO
6	0	6_0	IIu^NT
6	0	6_0	R}ciM
6	0	6_0	cV
6	0	6_0	}cCOT
6	0	6_0	c}
6	0	6_0	cNT
6	0	6_0	R}ciM
6	0	6_0	IIu^NT
6	0	6_0	cV
6	0	6_0	AJZ_OT
6	0	6_0	ZC^JA_`\E
6	0	6_0	NY
6	0	6_0	XMi
6	0	6_0	c}
6	0	6_0	Ck^f
6	0	6_0	IInVMN
6	1	6_1	AJZ_OT
6	1	6_1	Ck^f
6	1	6_1	A`mMN
6	1	6_1	cV
6	1	6_1	IIu^NT
6	1	6_1	ZC^JA_`\E
6	1	6_1	R}ciM
6	1	6_1	M
6	1	6_1	G]mMVMV
6	1	6_1	C^h
6	1	6_1	cV
6	1	6_1	NY
6	1	6_1	A`mMN
6	1	6_1	qJVM
6	1	6_1	}cCOT
6	1	6_1	L
6	1	6_1	M
7	0	7_0	Ck^f
7	0	7_0	cV
7	0	7_0	c}
7	0	7_0	IIu^NT
7	0	7_0	A^\E
7	0	7_0	}}RmVkOC
7	0	7_0	qJVM
7	0	7_0	mCo
7	0	7_0	A`mMN
7	0	7_0	NY
7	0	7_0	R}ciM
7	0	7_0	cNT
7	0	7_0	TLcNT
7	0	7_0	uKV
7	0	7_0	ZC^JA_`\E
7	0	7_0
7	1	7_1	A`mMN
7	1	7_1	Ck^f
7	1	7_1	}cCOT
7	1	7_1	nGW
7	1	7_1	IIu^NT
7	1	7_1	AJZ_OT
7	1	7_1	RZ_OT
7	1	7_1	cNT
7	1	7_1	cV
7	1	7_1	VU
7	1	7_1	JcOT
7	1	7_1	G]mMVMV
7	1	7_1	A^\E
7	1	7_1	R}ciM
7	1	7_1	^PjOT
7	1	7_1	Ck^f
7	1	7_1	A`mMN
7	1	7_1	M
7	1	7_1	AJZ_OT
7	1	7_1	JiO
7	1	7_1	cNT
7	1	7_1	}cCOT
7	1	7_1	iXr
7	1	7_1	IIu^NT
7	1	7_1	GmROT
7	1	7_1	C^h
7	1	7_1	qWI
7	1	7_1	G]mMVMV
7	1	7_1	qJVM
7	1	7_1	^PjOT
7	1	7_1	iYi
7	1	7_1	VgifVR
8	0	8_0	cV
8	0	8_0	JiO
8	0	8_0	uKV
8	0	8_0	NY
8	0	8_0	}}RmVkOC
8	0	8_0	mCo
8	0	8_0	G]mMVMV
8	0	8_0	VcNT
8	0	8_0	c}
8	0	8_0	ZC^JA_`\E
8	0	8_0	cNT
8	0	8_0	Zj\E
8	0	8_0	cV
8	0	8_0	NY
8	0	8_0	cNT
8	0	8_0	u
8	0	8_0	R}ciM
8	0	8_0	A`mMN
8	0	8_0	c}
8	0	8_0	mCo
8	0	8_0	ZC^JA_`\E
8	0	8_0	IIA`mMN
8	0	8_0	ALmmQV
8	0	8_0	JiO
8	0	8_0	}}RmVkOC
8	0	8_0	m`h
8	1	8_1	Ck^f
8	1	8_1	JcOT
8	1	8_1	RjVL\E
8	1	8_1	iYi
8	1	8_1	cNT
8	1	8_1	GmROT
8	1	8_1	R}ciM
8	1	8_1	IIu^NT
8	1	8_1	}cCOT
8	1	8_1	VU
8	1	8_1	M
8	1	8_1	RZ_OT
8	1	8_1	NY
8	1	8_1	IIu^NT
8	1	8_1	cNT
8	1	8_1	R}ciM
8	1	8_1	iYi
8	1	8_1	GmROT
8	1	8_1	}cCOT
8	1	8_1	}}RmVkOC
8	1	8_1	qWI
8	1	8_1	J^o~
8	1	8_1	A`mMN
8	1	8_1	qJVM
8	1	8_1	nGW
9	0	9_0	Ck^f
9	0	9_0	IIu^NT
9	0	9_0	NY
9	0	9_0	}}RmVkOC
9	0	9_0	qWI
9	0	9_0	nGW
9	0	9_0	IIA`mMN
9	0	9_0	qJVM
9	0	9_0	A`mMN
9	0	9_0	uKV
9	0	9_0	RjVL\E
9	0	9_0	AJZ_OT
9	0	9_0	M
9	0	9_0	JV
9	0	9_0	J^o~
9	0	9_0	C^h
9	0	9_0	R}ciM
9	1	9_1	Ck^f
9	1	9_1	cV
9	1	9_1	IIu^NT
9	1	9_1	NY
9	1	9_1	qJVM
9	1	9_1	ALmmQV
9	1	9_1	M
9	1	9_1	JiO
9	1	9_1	cNT
9	1	9_1	}}RmVkOC
9	1	9_1	JcOT
9	1	9_1	cV
9	1	9_1	}cCOT
9	1	9_1	A`mMN
9	1	9_1	nGW
9	1	9_1	mCo
9	1	9_1	m`h
9	1	9_1	AJZ_OT
9	1	9_1	uKV
9	1	9_1	NY
9	1	9_1	cNT
9	1	9_1	EV }S{E
10	0	10_0	Ck^f
10	0	10_0	cV
10	0	10_0	AJZ_OT
10	0	10_0	NY
10	0	10_0	qJVM
10	0	10_0	ZC^JA_`\E
10	0	10_0	cNT
10	0	10_0	Ck^f
10	0	10_0	ALmmQV
10	0	10_0	cNT
10	0	10_0	AJZ_OT
10	0	10_0	IIu^NT
10	0	10_0	uKV
10	0	10_0	cV
10	0	10_0	qJVM
10	0	10_0	IIA`mMN
10	0	10_0	iXr
10	0	10_0	ZC^JA_`\E
10	0	10_0	A`mMN
10	0	10_0	j
10	0	10_0	R}ciM
10	1	10_1	Ck^f
10	1	10_1	IIu^NT
10	1	10_1	JV
10	1	10_1	qJVM
10	1	10_1	A`mMN
10	1	10_1	C^h
10	1	10_1	NY
10	1	10_1	uKV
10	1	10_1	cNT
10	1	10_1	}}RmVkOC
10	1	10_1	J^o~
10	1	10_1	JiO
10	1	10_1	u
10	1	10_1	}cCOT
10	1	10_1	JXE
10	1	10_1	M
10	1	10_1	wN\JY
11	0	11_0	Ck^f
11	0	11_0	M
11	0	11_0	IIu^NT
11	0	11_0	VcNT
11	0	11_0	ZC^JA_`\E
11	0	11_0	cNT
11	0	11_0	JiO
11	0	11_0	AJZ_OT
11	0	11_0	R}ciM
11	0	11_0	cV
11	0	11_0	Ck^f
11	0	11_0	AJZ_OT
11	0	11_0	JiO
11	0	11_0	JcOT
11	0	11_0	ZC^JA_`\E
11	0	11_0	IIA`mMN
11	0	11_0	IIu^NT
11	0	11_0	VcNT
11	0	11_0	NY
11	0	11_0	A`mMN
11	0	11_0	}cCOT
11	0	11_0	M
11	0	11_0	G]mMVMV
11	1	11_1	C^h
11	1	11_1	R}ciM
11	1	11_1	muhE
11	1	11_1	wN\JY
11	1	11_1	mCo
11	1	11_1	uKV
11	1	11_1	cV
11	1	11_1	cNT
11	1	11_1	AJZ_OT
11	1	11_1	qJVM
11	1	11_1	IIA`mMN
12	0	12_0	cV
12	0	12_0	Ck^f
12	0	12_0	AJZ_OT
12	0	12_0	R}ciM
12	0	12_0	qJVM
12	0	12_0	A`mMN
12	0	12_0	IIu^NT
12	0	12_0	ZC^JA_`\E
12	0	12_0	JV
12	0	12_0	NY
12	0	12_0	M
12	0	12_0	VcNT
12	0	12_0	G]mMVMV
12	0	12_0	cV
12	0	12_0	A`mMN
12	0	12_0	qJVM
12	0	12_0	AJZ_OT
12	0	12_0	VcNT
12	0	12_0	NY
12	0	12_0	R}ciM
12	0	12_0	c}
12	0	12_0	IIu^NT
12	0	12_0	ZC^JA_`\E
12	0	12_0	uKV
12	1	12_1	C^h
12	1	12_1	A`mMN
12	1	12_1	muhE
12	1	12_1	mCo
12	1	12_1	qi^CmRd`
12	1	12_1	wN\JY
12	1	12_1	R}ciM
13	0	13_0	cV
13	0	13_0	AJZ_OT
13	0	13_0	JcOT
13	0	13_0	ZC^JA_`\E
13	0	13_0	IIu^NT
13	0	13_0	cNT
13	0	13_0	IIA`mMN
13	0	13_0	JiO
13	0	13_0	M
13	0	13_0	R}ciM
13	0	13_0	EQVE
13	0	13_0	NY
13	0	13_0	J^o~
13	0	13_0	R}ciM
13	0	13_0	EQVE
13	0	13_0	ZC^JA_`\E
13	0	13_0	NY
13	0	13_0	cV
13	0	13_0	IIu^NT
13	0	13_0	}}RmVkOC
13	0	13_0	c}
13	0	13_0	uKV
13	0	13_0	JiO
13	0	13_0	A`E
13	0	13_0	C^h
13	1	13_1	NY
13	1	13_1	IIoVuV
13	1	13_1	cV
13	1	13_1	IIu^NT
13	1	13_1	AJZ_OT
14	0	14_0	cV
14	0	14_0	XMi
14	0	14_0	JiO
14	0	14_0	Ck^f
14	0	14_0	IIu^NT
14	0	14_0	AJZ_OT
14	0	14_0	A`mMN
14	0	14_0	qJVM
14	0	14_0	A^\E
14	0	14_0	cV
14	0	14_0	Ck^f
14	0	14_0	IIu^NT
14	0	14_0	A`E
14	0	14_0	uKV
14	1	14_1	Ck^f
14	1	14_1	IIu^NT
14	1	14_1	cV
14	1	14_1	AJZ_OT
14	1	14_1	M
14	1	14_1	cNT
15	0	15_0
15	1	15_1	NY
15	1	15_1	qWI
15	1	15_1	R}ciM
15	1	15_1	A`mMN
15	1	15_1	cV
15	1	15_1	AJZ_OT
15	1	15_1	VcNT
15	1	15_1	ZC^JA_`\E
15	1	15_1	Ck^f
15	1	15_1	IIJaV
15	1	15_1	IIu^NT
15	1	15_1	G]mMVMV
15	1	15_1	cNT
16	0	16_0	A`mMN
16	0	16_0	Ck^f
16	0	16_0	IIu^NT
16	0	16_0	VcNT
16	0	16_0	cNT
16	0	16_0	cV
16	0	16_0	}}RmVkOC
16	0	16_0	IIJaV
16	0	16_0	XMi
16	0	16_0	AJZ_OT
16	0	16_0	A^\E
16	0	16_0	ZC^JA_`\E
16	0	16_0	C^h
16	0	16_0	qJVM
16	0	16_0	Ck^f
16	0	16_0	A`mMN
16	0	16_0	RjVL\E
16	0	16_0	ALmmQV
16	0	16_0	AJZ_OT
16	0	16_0	VcNT
16	0	16_0	R}ciM
16	0	16_0	IIA`mMN
16	1	16_1	C^h
16	1	16_1	R}ciM
16	1	16_1	qJVM
16	1	16_1	A`mMN
16	1	16_1	A^\E
16	1	16_1	AJZ_OT
16	1	16_1	G]mMVMV
16	1	16_1	VU
16	1	16_1	JiO
16	1	16_1	ZC^JA_`\E
16	1	16_1	EQVE
16	1	16_1	}cCOT
16	1	16_1	IIu^NT
16	1	16_1	Ck^f
16	1	16_1	J^o~
16	1	16_1	VcNT
16	1	16_1	u^i
16	1	16_1	IIu^NT
16	1	16_1	L
16	1	16_1	cV
16	1	16_1	ALmmQV
16	1	16_1	qJVM
16	1	16_1	AJZ_OT
16	1	16_1	iYi
16	1	16_1	C^h
16	1	16_1	J^o~
16	1	16_1	nVMN
16	1	16_1	qWI
16	1	16_1	A`mMN
16	1	16_1	A^\E
16	1	16_1	qJVM
16	1	16_1	NY
16	1	16_1	R}ciM
16	1	16_1	G]mMVMV
16	1	16_1	VcNT
17	0	17_0	Ck^f
17	0	17_0	V\
17	0	17_0	JiO
17	0	17_0	cNT
17	0	17_0	A`mMN
17	0	17_0	}}RmVkOC
17	0	17_0	VU
17	0	17_0	AJZ_OT
17	0	17_0	IIu^NT
17	0	17_0	cV
17	0	17_0	ZC^JA_`\E
17	0	17_0	VcNT
17	0	17_0	R}ciM
17	1	17_1
18	0	18_0
18	1	18_1	IIA`mMN
18	1	18_1	qWI
18	1	18_1	A`mMN
18	1	18_1	R}ciM
18	1	18_1	nVMN
18	1	18_1	RjVL\E
18	1	18_1	J^o~
18	1	18_1	VcNT
18	1	18_1	NY
18	1	18_1	}cCOT
18	1	18_1	IIu^NT
18	1	18_1	cNT
18	1	18_1	AJZ_OT
18	1	18_1	cV
18	1	18_1	VcNT
18	1	18_1	EQVE
18	1	18_1	ZC^JA_`\E
18	1	18_1	M
18	1	18_1	AJZ_OT
18	1	18_1	IIu^NT
18	1	18_1	wN\JY
18	1	18_1	JcOT
18	1	18_1	R}ciM
18	1	18_1	A`mMN
18	1	18_1	J^o~
19	0	19_0
19	1	19_1	Ck^f
19	1	19_1	IIu^NT
19	1	19_1	AJZ_OT
19	1	19_1	A^\E
19	1	19_1	JcOT
19	1	19_1	R}ciM
19	1	19_1	cNT
19	1	19_1	GmROT
19	1	19_1	iXr
20	0	20_0	Ck^f
20	0	20_0	AJZ_OT
20	0	20_0	IIu^NT
20	0	20_0	qJVM
20	0	20_0	A`mMN
20	0	20_0	J^o~
20	0	20_0	VcNT
20	0	20_0	XMi
20	0	20_0	R}ciM
20	0	20_0	IIoR
20	0	20_0	ZC^JA_`\E
20	0	20_0	JiO
20	0	20_0	cNT
20	0	20_0	G]mMVMV
20	0	20_0	}cCOT
20	0	20_0	M
20	0	20_0	VU
20	0	20_0	iYi
20	0	20_0	qWI
20	0	20_0	A`mMN
20	0	20_0	JiO
20	0	20_0	Ck^f
20	0	20_0	AJZ_OT
20	0	20_0	}}RmVkOC
20	0	20_0	qJVM
20	0	20_0	cV
20	0	20_0	}cCOT
20	0	20_0	cNT
20	0	20_0	G]mMVMV
20	0	20_0	I_KV
20	0	20_0	NY
20	0	20_0	C^h
20	0	20_0	nVMN
20	0	20_0	IIoVuV
20	0	20_0	mCo
20	0	20_0	XMi
20	0	20_0	uKV
20	0	20_0	IIJaV
20	0	20_0	Z
20	0	20_0	ud
20	1	20_1	cV
20	1	20_1	IIu^NT
20	1	20_1	M
20	1	20_1	qWI
20	1	20_1	m`h
20	1	20_1	AJZ_OT
20	1	20_1	NY
20	1	20_1	mCo
20	1	20_1	A`mMN
20	1	20_1	JiO
20	1	20_1	qi^CmRd`
20	1	20_1	EV }S{E
20	1	20_1	uKV
20	1	20_1	cNT
20	1	20_1	wN\JY
20	1	20_1	Ck^f
20	1	20_1	}cCOT
20	1	20_1	qJVM
20	1	20_1	ALmmQV
20	1	20_1	}}RmVkOC
20	1	20_1	XMi
20	1	20_1	IIu^NT
20	1	20_1	cV
20	1	20_1	NY
20	1	20_1	m`h
20	1	20_1	JiO
20	1	20_1	qWI
20	1	20_1	}}RmVkOC
20	1	20_1	XMi
20	1	20_1	A`E
20	1	20_1	cNT
20	1	20_1	J^o~
20	1	20_1	c}
20	1	20_1	uKV
20	1	20_1	AJZ_OT
20	1	20_1	A`mMN
21	0	21_0	Ck^f
21	0	21_0	cV
21	0	21_0	cNT
21	0	21_0	JiO
21	0	21_0	IIu^NT
21	0	21_0	JcOT
21	0	21_0	AJZ_OT
21	0	21_0	A`mMN
21	0	21_0	}}RmVkOC
21	0	21_0	IIu^NT
21	0	21_0	JiO
21	0	21_0	qJVM
21	0	21_0	cNT
21	0	21_0	TLcNT
21	0	21_0	nGW
21	0	21_0	R}ciM
21	0	21_0	M
21	0	21_0	J^o~
21	0	21_0	uKV
21	0	21_0	cV
21	0	21_0	VU
21	0	21_0	VcNT
21	0	21_0	}}RmVkOC
21	0	21_0	XMi
21	0	21_0	AJZ_OT
21	0	21_0	A`mMN
21	0	21_0	JiM
21	1	21_1	Ck^f
21	1	21_1	IIu^NT
21	1	21_1	cNT
21	1	21_1	cV
21	1	21_1	}}RmVkOC
21	1	21_1	IIoR
21	1	21_1	A^\E
21	1	21_1	AJZ_OT
21	1	21_1	JiO
21	1	21_1	IIu^NT
21	1	21_1	A`E
21	1	21_1	IIoR
21	1	21_1	CkV_
21	1	21_1	u
21	1	21_1	AJZ_OT
21	1	21_1	m`h
21	1	21_1	c}
21	1	21_1	IIoVuV
21	1	21_1	M
21	1	21_1	A`mMN
21	1	21_1	ZC^JA_`\E
21	1	21_1	JXE
21	1	21_1	JiO
21	1	21_1	u}
22	0	22_0
22	1	22_1	NY
22	1	22_1	qWI
22	1	22_1	uKV
22	1	22_1	cV
22	1	22_1	M
22	1	22_1	nGW
22	1	22_1	J^o~
22	1	22_1	qJVM
22	1	22_1	JiO
22	1	22_1	wN\JY
22	1	22_1	XMi
22	1	22_1	TLcNT
22	1	22_1	C^h
22	1	22_1	IIoVuV
22	1	22_1	ZC^JA_`\E
22	1	22_1	R}ciM
22	1	22_1	AJZ_OT
22	1	22_1	GmROT
22	1	22_1	}cCOT
22	1	22_1	m`h
22	1	22_1	cV
22	1	22_1	JiO
22	1	22_1	IIoVuV
22	1	22_1	wN\JY
22	1	22_1	}}RmVkOC
22	1	22_1	uKV
22	1	22_1	C^h
22	1	22_1	NY
22	1	22_1	cNT
23	0	23_0	cV
23	0	23_0	IIu^NT
23	0	23_0	R}cCOT
23	0	23_0	Ck^f
23	0	23_0	cNT
23	0	23_0	AJZ_OT
23	0	23_0	VcNT
23	0	23_0	R}ciM
23	0	23_0	A`mMN
23	0	23_0	M
23	0	23_0	IIA`mMN
23	0	23_0	ZC^JA_`\E
23	0	23_0	VU
23	0	23_0	A^\E
23	0	23_0	cV
23	0	23_0	NY
23	0	23_0	A`mMN
23	0	23_0	AJZ_OT
23	0	23_0	nGW
23	0	23_0	cNT
23	0	23_0	C^h
23	0	23_0	IIu^NT
23	0	23_0	qJVM
23	0	23_0	JiO
23	0	23_0	}}RmVkOC
23	0	23_0	m`h
23	1	23_1	ZC^JA_`\E
23	1	23_1	cV
23	1	23_1	J^o~
23	1	23_1	XMi
23	1	23_1	A`mMN
23	1	23_1	uKV
23	1	23_1	Ck^f
23	1	23_1	C^h
23	1	23_1	qJVM
23	1	23_1	}cCOT
23	1	23_1	qWI
23	1	23_1	AJZ_OT
23	1	23_1	A^\E
23	1	23_1	EQVE
23	1	23_1	VcNT
23	1	23_1	JcOT
23	1	23_1	qi^CmRd`
23	1	23_1	IIA`mMN
24	0	24_0	Ck^f
24	0	24_0	cV
24	0	24_0	IIu^NT
24	0	24_0	M
24	0	24_0	cNT
24	0	24_0	AJZ_OT
24	0	24_0	A`mMN
24	0	24_0	JiO
24	0	24_0	G]mMVMV
24	0	24_0	RjVL\E
24	0	24_0	qJVM
24	0	24_0	EQVE
24	0	24_0	A^\E
24	0	24_0	IIJaV
24	0	24_0	I_KV
24	0	24_0	XMi
24	0	24_0	IIoR
24	0	24_0	}cCOT
24	0	24_0	AJZ_OT
24	0	24_0	IIu^NT
24	0	24_0	TLcNT
24	0	24_0	R}ciM
24	0	24_0	Ck^f
24	0	24_0	M
24	0	24_0	JiM
24	0	24_0	IIoVuV
24	0	24_0	Grd
24	0	24_0	ZC^JA_`\E
24	0	24_0	qWI
24	0	24_0	wN\JY
24	0	24_0	}cCOT
24	0	24_0	NY
24	1	24_1	cV
24	1	24_1	A`mMN
24	1	24_1	G]mMVMV
24	1	24_1	J^o~
24	1	24_1	Ck^f
24	1	24_1	XMi
24	1	24_1	iYi
24	1	24_1	AJZ_OT
24	1	24_1	Z
24	1	24_1	ALmmQV
24	1	24_1	AJZ_OT
24	1	24_1	A`mMN
24	1	24_1	}cCOT
24	1	24_1	J^o~
24	1	24_1	}cCOT
24	1	24_1	XMi
24	1	24_1	NY
24	1	24_1	IIu^NT
24	1	24_1	VcNT
24	1	24_1	R}ciM
24	1	24_1	IIA`mMN
24	1	24_1	EQVE
24	1	24_1	cV
24	1	24_1	nVMN
24	1	24_1	iYi
25	0	25_0	cV
25	0	25_0	A`mMN
25	0	25_0	IIA`mMN
25	0	25_0	ZC^JA_`\E
25	0	25_0	R}ciM
25	0	25_0	NY
25	0	25_0	qWI
25	0	25_0	M
25	0	25_0	mCo
25	0	25_0	TLcNT
25	0	25_0	AJZ_OT
25	0	25_0	}cCOT
25	0	25_0	C^h
25	0	25_0	uKV
25	0	25_0	JV
25	0	25_0	XMi
25	0	25_0	IIu^NT
25	0	25_0	IIoR
25	1	25_1	cV
25	1	25_1	IIu^NT
25	1	25_1	A`mMN
25	1	25_1	AJZ_OT
25	1	25_1	ALmmQV
25	1	25_1	TLcNT
25	1	25_1	qWI
25	1	25_1	nGW
25	1	25_1	}}RmVkOC
25	1	25_1	A`E
25	1	25_1	m`h
25	1	25_1	mCo
25	1	25_1	JV
25	1	25_1	M
25	1	25_1	iYi
25	1	25_1	G]mMVMV
25	1	25_1	A`E
25	1	25_1	cV
25	1	25_1	JiO
25	1	25_1	uKV
25	1	25_1	G]mMVMV
25	1	25_1	C^h
25	1	25_1	}cCOT
25	1	25_1	EQVE
25	1	25_1	m`h
25	1	25_1	IIu^NT
25	1	25_1	mCo
25	1	25_1	TLcNT
25	1	25_1	qi^CmRd`
25	1	25_1	qWI
25	1	25_1	ALmmQV
25	1	25_1	J^o~
25	1	25_1	u
26	0	26_0	M
26	0	26_0	ZC^JA_`\E
26	0	26_0	NY
26	0	26_0	R}ciM
26	0	26_0	TLcNT
26	0	26_0	AJZ_OT
26	0	26_0	qWI
26	0	26_0	C^h
26	0	26_0	cNT
26	0	26_0	A`mMN
26	0	26_0	VEIM
26	0	26_0	IIoVuV
26	0	26_0	Ck^f
26	0	26_0	EQVE
26	0	26_0	m`h
26	0	26_0	VcNT
26	0	26_0	IIu^NT
26	0	26_0	XMi
26	0	26_0	IIJaV
26	0	26_0	NY
26	0	26_0	R}ciM
26	0	26_0	RjVL\E
26	0	26_0	M
26	0	26_0	IIoR
26	0	26_0	IIu^NT
26	0	26_0	iYi
26	0	26_0	AJZ_OT
26	0	26_0	wN\JY
26	0	26_0	qWI
26	0	26_0	cV
26	0	26_0	A`mMN
26	0	26_0	u^i
26	0	26_0	}cCOT
26	0	26_0	TLcNT
26	0	26_0	VcNT
26	0	26_0	ZC^JA_`\E
26	1	26_1	cV
26	1	26_1	XMi
26	1	26_1	uKV
26	1	26_1	cV
26	1	26_1	uKV
26	1	26_1	wN\JY
26	1	26_1	R}ciM
26	1	26_1	mCo
26	1	26_1	IIu^NT
26	1	26_1	IIoVuV
26	1	26_1	AJZ_OT
26	1	26_1	GmROT
26	1	26_1	c}
27	0	27_0	AJZ_OT
27	0	27_0	VU
27	0	27_0	u^i
27	0	27_0	A`mMN
27	0	27_0	cV
27	0	27_0	IIu^NT
27	0	27_0	XMi
27	0	27_0	m`h
27	0	27_0	nGW
27	0	27_0	qJVM
27	0	27_0	VcNT
27	0	27_0	}}RmVkOC
27	0	27_0	uKV
27	0	27_0	J^o~
27	0	27_0	mCo
27	0	27_0	}cCOT
27	0	27_0	cNT
27	0	27_0	G]mMVMV
27	0	27_0	JiO
27	0	27_0	ud
27	0	27_0	qi^CmRd`
27	0	27_0	IIu^NT
27	0	27_0	cV
27	0	27_0	wN\JY
27	0	27_0	JiO
27	0	27_0	m`h
27	0	27_0	uKV
27	0	27_0	ZC^JA_`\E
27	0	27_0	A`mMN
27	0	27_0	}cCOT
27	0	27_0	mCo
27	0	27_0	qWI
27	0	27_0	iXr
27	0	27_0	NY
27	0	27_0	cNT
27	0	27_0	JiM
27	0	27_0	XMi
27	0	27_0	J^o~
27	0	27_0	C^h
27	0	27_0	TLcNT
27	0	27_0	M
27	0	27_0	qi^CmRd`
27	1	27_1	Ck^f
27	1	27_1	AJZ_OT
27	1	27_1	cV
27	1	27_1	IIu^NT
27	1	27_1	qJVM
27	1	27_1	M
27	1	27_1	ZC^JA_`\E
27	1	27_1	TLcNT
27	1	27_1	cNT
27	1	27_1	}cCOT
27	1	27_1	EQVE
27	1	27_1	IIu^NT
27	1	27_1	ZC^JA_`\E
27	1	27_1	AJZ_OT
27	1	27_1	VcNT
27	1	27_1	iXr
27	1	27_1	M
27	1	27_1	A^\E
27	1	27_1	RZ_OT
27	1	27_1	cNT
27	1	27_1	V\
27	1	27_1	Z
27	1	27_1	iMniKT
27	1	27_1	EQVE
28	0	28_0	cV
28	0	28_0	A`mMN
28	0	28_0	XMi
28	0	28_0	AJZ_OT
28	0	28_0	G]mMVMV
28	0	28_0	}cCOT
28	0	28_0	A^\E
28	0	28_0	R}ciM
28	0	28_0	JiO
28	0	28_0	}}RmVkOC
28	0	28_0	IIu^NT
28	0	28_0	cNT
28	0	28_0	M
28	0	28_0	cV
28	0	28_0	A`mMN
28	0	28_0	qJVM
28	0	28_0	IIoVuV
28	0	28_0	}}RmVkOC
28	0	28_0	XMi
28	0	28_0	JiO
28	0	28_0	wN\JY
29	0	29_0	cV
29	0	29_0	M
29	0	29_0	uKV
29	0	29_0	NR
29	0	29_0	A`mMN
29	0	29_0	ZC^JA_`\E
29	0	29_0	qi^CmRd`
29	0	29_0	qJVM
29	0	29_0	}cCOT
29	0	29_0	wN\JY
29	0	29_0	AJZ_OT
29	0	29_0	R}ciM
29	0	29_0	VU
29	0	29_0	^PjOT
29	0	29_0	A`mMN
29	0	29_0	M
29	0	29_0	R}ciM
29	0	29_0	VgifVR
29	0	29_0	}cCOT
29	0	29_0	G]mMVMV
29	0	29_0	qWI
29	0	29_0	nGW
29	0	29_0	A^\E
29	0	29_0	AJZ_OT
29	0	29_0	ZC^JA_`\E
29	0	29_0	cV
29	0	29_0	iYi
29	0	29_0	^PjOT
29	0	29_0	VU
29	1	29_1	cV
29	1	29_1	uKV
29	1	29_1	NY
29	1	29_1	A`mMN
29	1	29_1	AJZ_OT
29	1	29_1	}cCOT
29	1	29_1	ALmmQV
29	1	29_1	qWI
29	1	29_1	J^o~
29	1	29_1	VcNT
29	1	29_1	IIu^NT
29	1	29_1	qJVM
29	1	29_1	JV
29	1	29_1	NY
29	1	29_1	IIu^NT
29	1	29_1	ZC^JA_`\E
29	1	29_1	qJVM
29	1	29_1	uKV
29	1	29_1	m`h
29	1	29_1	cV
29	1	29_1	JiO
29	1	29_1	G]mMVMV
29	1	29_1	A`E
30	0	30_0	Ck^f
30	0	30_0	JiO
30	0	30_0	VU
30	0	30_0	cNT
30	0	30_0	VcNT
30	0	30_0	J^o~
30	0	30_0	}cCOT
30	0	30_0	R}ciM
30	0	30_0	cV
30	0	30_0	IIu^NT
30	0	30_0	A`mMN
30	0	30_0	qJVM
30	0	30_0	AJZ_OT
30	0	30_0	VEIM
30	0	30_0	VEIM
30	0	30_0	nGW
30	0	30_0	A`mMN
30	0	30_0	IIu^NT
30	0	30_0	JiO
30	0	30_0	G]mMVMV
30	0	30_0	cV
30	0	30_0	}cCOT
30	0	30_0	VcNT
30	0	30_0	qi^CmRd`
30	0	30_0	Ck^f
30	0	30_0	ZC^JA_`\E
30	0	30_0	qWI
30	1	30_1	cV
30	1	30_1	VcNT
30	1	30_1	A`mMN
30	1	30_1	NY
30	1	30_1	R}ciM
30	1	30_1	C^h
30	1	30_1	IIu^NT
30	1	30_1	GmROT
30	1	30_1	JiO
30	1	30_1	qWI
30	1	30_1	}cCOT
30	1	30_1	qJVM
30	1	30_1	G]mMVMV
30	1	30_1	EQVE
30	1	30_1	Ck^f
30	1	30_1	J^o~
30	1	30_1	RjVL\E
30	1	30_1	cV
30	1	30_1	}cCOT
30	1	30_1	nGW
30	1	30_1	VcNT
30	1	30_1	A`mMN
30	1	30_1	XMi
30	1	30_1	qWI
30	1	30_1	C^h
30	1	30_1	uKV
30	1	30_1	R}ciM
30	1	30_1	}}RmVkOC
30	1	30_1	IIu^NT
30	1	30_1	mCo
30	1	30_1	NY
30	1	30_1	AJZ_OT
30	1	30_1	EQVE
30	1	30_1	XMi
30	1	30_1	m`h
30	1	30_1	M
31	0	31_0	Ck^f
31	0	31_0	cV
31	0	31_0	AJZ_OT
31	0	31_0	XMi
31	0	31_0	JiO
31	0	31_0	cNT
31	0	31_0	IIu^NT
31	0	31_0	}}RmVkOC
31	0	31_0	cV
31	0	31_0	IIu^NT
31	0	31_0	qJVM
31	0	31_0	cNT
31	0	31_0	A`mMN
31	1	31_1	Ck^f
31	1	31_1	A`mMN
31	1	31_1	qJVM
31	1	31_1	qWI
31	1	31_1	VcNT
31	1	31_1	R}ciM
31	1	31_1	cV
31	1	31_1	NY
31	1	31_1	RjVL\E
31	1	31_1	IIu^NT
31	1	31_1	c}
31	1	31_1	XMi
31	1	31_1	J^o~
31	1	31_1	GmROT
31	1	31_1	EQVE
31	1	31_1	NY
31	1	31_1	A`mMN
31	1	31_1	AJZ_OT
31	1	31_1	qJVM
31	1	31_1	R}ciM
31	1	31_1	EQVE
31	1	31_1	VcNT
31	1	31_1	cNT
31	1	31_1	M
31	1	31_1	qWI
31	1	31_1	uKV
31	1	31_1	IIu^NT
31	1	31_1	}}RmVkOC
31	1	31_1	JiO
32	0	32_0	Ck^f
32	0	32_0	cV
32	0	32_0	A^\E
32	0	32_0	JiO
32	0	32_0	AJZ_OT
32	0	32_0	VU
32	0	32_0	R}ciM
32	0	32_0	IIu^NT
32	0	32_0	A`mMN
32	0	32_0	qJVM
32	0	32_0	VcNT
32	0	32_0	M
32	0	32_0	VEIM
32	0	32_0	ZC^JA_`\E
32	0	32_0	JcOT
32	0	32_0	iYi
32	0	32_0	XMi
32	0	32_0	cV
32	0	32_0	IIu^NT
32	0	32_0	JcOT
32	0	32_0	VU
32	0	32_0	XMi
32	0	32_0	nVMN
32	0	32_0	IIoVuV
32	0	32_0	R}ciM
32	0	32_0	VcNT
32	0	32_0	}cCOT
32	0	32_0	IIoR
32	0	32_0	EQVE
32	0	32_0	G]mMVMV
32	0	32_0	qWI
32	0	32_0	M
32	0	32_0	^PjOT
32	0	32_0	AU~
32	0	32_0	A^\E
32	0	32_0	ZC^JA_`\E
32	1	32_1	Ck^f
32	1	32_1	A`mMN
32	1	32_1	cV
32	1	32_1	JiO
32	1	32_1	R}ciM
32	1	32_1	M
32	1	32_1	IIoVuV
32	1	32_1	NY
32	1	32_1	cNT
32	1	32_1	AJZ_OT
32	1	32_1	^PjOT
32	1	32_1	VU
32	1	32_1	}cCOT
32	1	32_1	cV
32	1	32_1	AJZ_OT
32	1	32_1	A`mMN
32	1	32_1	R}ciM
32	1	32_1	VU
32	1	32_1	}cCOT
32	1	32_1	EV }S{E
32	1	32_1	NY
32	1	32_1	ZC^JA_`\E
32	1	32_1	nGW
32	1	32_1	TLcNT
32	1	32_1	G]mMVMV
32	1	32_1	qWI
32	1	32_1	IIoVuV
32	1	32_1	VcNT
32	1	32_1	qJVM
32	1	32_1	nVMN
33	0	33_0
33	0	33_0
33	1	33_1
33	1	33_1
34	0	34_0	Ck^f
34	0	34_0	AJZ_OT
34	0	34_0	VEIM
34	0	34_0	ZC^JA_`\E
34	0	34_0	qJVM
34	0	34_0	cNT
34	0	34_0	A`mMN
34	0	34_0	R}ciM
34	0	34_0	GmROT
34	0	34_0	NY
34	0	34_0	A`mMN
34	0	34_0	C^h
34	0	34_0	AJZ_OT
34	0	34_0	R}ciM
34	0	34_0	cNT
34	0	34_0	qJVM
34	0	34_0	IIu^NT
34	0	34_0	nGW
34	0	34_0	uKV
34	0	34_0	IIA`mMN
34	0	34_0	}}RmVkOC
34	0	34_0	wN\JY
34	0	34_0	M
34	0	34_0	TLcNT
34	0	34_0	XMi
34	0	34_0	}cCOT
34	0	34_0	Zj\E
34	0	34_0	mCo
34	1	34_1	cV
34	1	34_1	M
34	1	34_1	R}ciM
34	1	34_1	EQVE
34	1	34_1	ZC^JA_`\E
34	1	34_1	TLcNT
34	1	34_1	NY
34	1	34_1	IIA`mMN
34	1	34_1	AJZ_OT
34	1	34_1	mCo
34	1	34_1	IIu^NT
34	1	34_1	A^\E
34	1	34_1	IIoR
34	1	34_1	G]mMVMV
34	1	34_1	XMi
34	1	34_1	J^o~
34	1	34_1	VU
34	1	34_1	NY
34	1	34_1	cV
34	1	34_1	ZC^JA_`\E
34	1	34_1	qWI
34	1	34_1	}cCOT
34	1	34_1	qJVM
34	1	34_1	AJZ_OT
34	1	34_1	A^\E
34	1	34_1	VU
34	1	34_1	GmROT
34	1	34_1	R}ciM
34	1	34_1	uKV
34	1	34_1	IIoR
34	1	34_1	VcNT
34	1	34_1	M
34	1	34_1	nVMN
34	1	34_1	JcOT
34	1	34_1	IIu^NT
35	0	35_0	JiM
35	0	35_0	Ck^f
35	0	35_0	AJZ_OT
35	0	35_0	ZC^JA_`\E
35	0	35_0	VU
35	0	35_0	G]mMVMV
35	0	35_0	qJVM
35	0	35_0	cNT
35	0	35_0	cV
35	0	35_0	A`mMN
35	0	35_0	IIu^NT
35	0	35_0	VcNT
35	0	35_0	A^\E
35	0	35_0	R}ciM
35	0	35_0	NY
35	0	35_0	A`mMN
35	0	35_0	cV
35	0	35_0	R}ciM
35	0	35_0	c}
35	0	35_0	qJVM
35	0	35_0	A^\E
35	0	35_0	IIu^NT
35	0	35_0	}}RmVkOC
35	0	35_0	}cCOT
35	0	35_0	LNC
35	0	35_0	ZC^JA_`\E
35	0	35_0	qWI
35	0	35_0	AJZ_OT
35	0	35_0	G]mMVMV
35	1	35_1	NY
35	1	35_1	}cCOT
35	1	35_1	cV
35	1	35_1	IIu^NT
35	1	35_1	M
35	1	35_1	JiO
35	1	35_1	qJVM
35	1	35_1	C^h
35	1	35_1	R}cCOT
35	1	35_1	iXr
35	1	35_1	A^\E
35	1	35_1	XMi
35	1	35_1	cV
35	1	35_1	C^h
35	1	35_1	NY
35	1	35_1	ZC^JA_`\E
35	1	35_1	}cCOT
35	1	35_1	iXr
35	1	35_1	iYi
35	1	35_1	IIu^NT
35	1	35_1	mCo
35	1	35_1	qJVM
35	1	35_1	uKV
35	1	35_1	cNT
35	1	35_1	JiO
35	1	35_1	JV
35	1	35_1	GmROT
35	1	35_1	AJZ_OT
36	0	36_0	cV
36	0	36_0	Ck^f
36	0	36_0	R}ciM
36	0	36_0	NY
36	0	36_0	XMi
36	0	36_0	VcNT
36	0	36_0	AJZ_OT
36	0	36_0	VU
36	0	36_0	}}RmVkOC
36	0	36_0	IIu^NT
36	0	36_0	A`mMN
36	0	36_0	JiO
36	0	36_0	A`E
36	0	36_0	LNC
36	0	36_0	XMi
36	0	36_0	C^h
36	0	36_0	IInVMN
36	0	36_0	}cCOT
36	0	36_0	wN\JY
36	0	36_0
36	1	36_1
36	1	36_1
37	0	37_0	Ck^f
37	0	37_0	cV
37	0	37_0	AJZ_OT
37	0	37_0	XMi
37	0	37_0	M
37	0	37_0	IIu^NT
37	0	37_0	JiM
37	0	37_0	A`mMN
37	0	37_0	RZ_OT
37	0	37_0	A^\E
37	0	37_0	JcOT
37	0	37_0	VcNT
37	0	37_0	}cCOT
37	0	37_0	qJVM
37	0	37_0	cNT
37	0	37_0	cV
37	0	37_0	A`mMN
37	0	37_0	cNT
37	0	37_0	JiO
37	0	37_0	Ck^f
37	0	37_0	}}RmVkOC
37	0	37_0	R}ciM
37	0	37_0	VU
37	0	37_0	IIu^NT
37	0	37_0	XMi
37	0	37_0	M
37	0	37_0	uKV
37	0	37_0	wN\JY
38	0	38_0	Ck^f
38	0	38_0	cV
38	0	38_0	A`mMN
38	0	38_0	cNT
38	0	38_0	R}ciM
38	0	38_0	ZC^JA_`\E
38	0	38_0	Ck^f
38	0	38_0	A`mMN
38	0	38_0	AJZ_OT
38	0	38_0	IIu^NT
38	0	38_0	^PjOT
38	0	38_0	qJVM
38	0	38_0	R}ciM
38	0	38_0	cNT
38	0	38_0	A^\E
38	0	38_0	}}RmVkOC
38	0	38_0	nGW
38	1	38_1	IIoVuV
38	1	38_1	uKV
38	1	38_1	NY
38	1	38_1	}}RmVkOC
38	1	38_1	IIu^NT
38	1	38_1	JXE
38	1	38_1	A`E
38	1	38_1	mCo
38	1	38_1	m`h
38	1	38_1	ALmmQV
38	1	38_1	M
38	1	38_1	cV
38	1	38_1	NY
38	1	38_1	IIu^NT
38	1	38_1	qJVM
38	1	38_1	VEIM
38	1	38_1	R}ciM
38	1	38_1	AJZ_OT
38	1	38_1	m`h
38	1	38_1	M
38	1	38_1	mCo
38	1	38_1	uKV
38	1	38_1	cV
38	1	38_1	ZC^JA_`\E
38	1	38_1	JiO
39	0	39_0	Ck^f
39	0	39_0	cV
39	0	39_0	cNT
39	0	39_0	JiO
39	0	39_0	^PjOT
39	0	39_0	}cCOT
39	0	39_0	A`mMN
39	0	39_0	IIu^NT
39	0	39_0	R}ciM
39	0	39_0	NY
39	0	39_0	AJZ_OT
39	0	39_0	M
39	0	39_0	A^\E
39	0	39_0	XMi
39	0	39_0	VU
39	0	39_0	}}RmVkOC
39	0	39_0	IIu^NT
39	0	39_0	A`mMN
39	0	39_0	R}ciM
39	0	39_0	AJZ_OT
39	0	39_0	JiO
39	0	39_0	R}cCOT
39	0	39_0	}cCOT
39	0	39_0	VcNT
39	0	39_0	VU
39	0	39_0	cV
39	0	39_0	nGW
39	0	39_0	JiM
39	1	39_1	JcOT
39	1	39_1	Ck^f
39	1	39_1	AJZ_OT
39	1	39_1	JiO
39	1	39_1	IIu^NT
39	1	39_1	qJVM
39	1	39_1	}cCOT
39	1	39_1	R}ciM
39	1	39_1	G]mMVMV
39	1	39_1	ZC^JA_`\E
39	1	39_1	VcNT
39	1	39_1	u^i
39	1	39_1	cV
39	1	39_1	nGW
39	1	39_1	AJZ_OT
39	1	39_1	LoiRXX
39	1	39_1	cV
39	1	39_1	IIu^NT
39	1	39_1	qJVM
39	1	39_1	}cCOT
39	1	39_1	M
39	1	39_1	A`mMN
39	1	39_1	uKV
39	1	39_1	qWI
39	1	39_1	R}ciM
39	1	39_1	NY
39	1	39_1	^PjOT
39	1	39_1	ALmmQV
39	1	39_1	C^h
39	1	39_1	}}RmVkOC
40	0	40_0
40	0	40_0
40	1	40_1	Ck^f
40	1	40_1	G]mMVMV
40	1	40_1	IIu^NT
40	1	40_1	J^o~
40	1	40_1	A`mMN
40	1	40_1	NY
40	1	40_1	VU
40	1	40_1	R}ciM
40	1	40_1	}}RmVkOC
40	1	40_1	cNT
40	1	40_1	nGW
40	1	40_1	R}cCOT
40	1	40_1	cV
40	1	40_1	qWI
40	1	40_1	A`mMN
40	1	40_1	nGW
40	1	40_1	cNT
40	1	40_1	VU
40	1	40_1	AJZ_OT
40	1	40_1	R}cCOT
40	1	40_1	cV
40	1	40_1	R}ciM
40	1	40_1	VcNT
40	1	40_1	IIu^NT
41	0	41_0	cV
41	0	41_0	Ck^f
41	0	41_0	IIu^NT
41	0	41_0	A`mMN
41	0	41_0	A^\E
41	0	41_0	R}ciM
41	0	41_0	cNT
41	0	41_0	qJVM
41	0	41_0	IIA`mMN
41	0	41_0	G]mMVMV
41	0	41_0	C^h
41	0	41_0	}cCOT
41	0	41_0	RjVL\E
41	0	41_0	JPcC
41	0	41_0	TLcNT
41	0	41_0	nGW
41	0	41_0	R}ciM
41	0	41_0	A`mMN
41	0	41_0	}cCOT
41	0	41_0	cV
41	0	41_0	IIu^NT
41	0	41_0	qJVM
41	0	41_0	G]mMVMV
41	0	41_0	R}cCOT
41	0	41_0	ALmmQV
41	0	41_0	JPcC
41	0	41_0	AJZ_OT
41	1	41_1	Ck^f
41	1	41_1	M
41	1	41_1	A^\E
41	1	41_1	AJZ_OT
41	1	41_1	gLn[
41	1	41_1	cNT
41	1	41_1	IIu^NT
41	1	41_1	Ck^f
41	1	41_1	VU
41	1	41_1	}cCOT
41	1	41_1	cNT
41	1	41_1	JiO
41	1	41_1	AJZ_OT
41	1	41_1	M
41	1	41_1	qJVM
41	1	41_1	NY
41	1	41_1	G]mMVMV
41	1	41_1	A`E
41	1	41_1	IIu^NT
