# Supplementary material for: Multiple floods interactions shape riparian plant communities and diversity
Source: Sci Rep. 2025 Jul 2;15:23567. doi: 10.1038/s41598-025-05938-6 (PMC12222478; doi:10.1038/s41598-025-05938-6)
Supplement: Supplementary file 4 — Supplementary Information 4. [file 41598_2025_5938_MOESM4_ESM.zip › dataset/SpeciesDiversity/codeSD.txt]

############
## Analysis for species diversity
############

div2020 <- read.csv("species2020.csv")
div2021 <- read.csv("species2021.csv")

############
## For clarity, we'll use the middle class as a reference
div2020$class <- div2020$class + 1 # We'll add 1 to each class, making them 1, 2, 3
div2020$class[div2020$class==2] <- 0

div2021$class <- div2021$class + 1 # We'll add 1 to each class, making them 1, 2, 3
div2021$class[div2021$class==2] <- 0

############


## We'll analyze and create diagrams for each large-scale class
all2020 <- glm(sp_num2020~as.factor(class),family=poisson, data=div2020)
an2020 <- glm(annual_num2020~as.factor(class),family=poisson, data=div2020)
pe2020 <- glm(perennial_num2020~as.factor(class),family=poisson, data=div2020)

all2021 <- glm(sp_num2021~as.factor(class),family=poisson, data=div2021)
an2021 <- glm(annual_num2021~as.factor(class),family=poisson, data=div2021)
pe2021 <- glm(perennial_num2021~as.factor(class),family=poisson, data=div2021)


################
#### Make a graph
################
y2020_1 <- div2020[div2020$class==1,]
y2020_2 <- div2020[div2020$class==0,]
y2020_3 <- div2020[div2020$class==3,]

y2021_1 <- div2021[div2021$class==1,]
y2021_2 <- div2021[div2021$class==0,]
y2021_3 <- div2021[div2021$class==3,]

# For each large-scale class
par(mfcol=c(2,3))
boxplot(y2020_1$sp_num2020,y2020_2$sp_num2020,y2020_3$sp_num2020,main="2020all",ylim=c(0,32))
boxplot(y2021_1$sp_num2021,y2021_2$sp_num2021,y2021_3$sp_num2021,main="2021all",ylim=c(0,32))

boxplot(y2020_1$annual_num2020,y2020_2$annual_num2020,y2020_3$annual_num2020,main="2020annual",ylim=c(0,15))
boxplot(y2021_1$annual_num2021,y2021_2$annual_num2021,y2021_3$annual_num2021,main="2021annual",ylim=c(0,15))

boxplot(y2020_1$perennial_num2020,y2020_2$perennial_num2020,y2020_3$perennial_num2020,main="2020perennial",ylim=c(0,15))
boxplot(y2021_1$perennial_num2021,y2021_2$perennial_num2021,y2021_3$perennial_num2021,main="2021perennial",ylim=c(0,15))


############
## For clarity, we'll use the middle class as a reference
div2020$inside_rank[div2020$inside_rank==2] <- 0
div2021$inside_rank[div2021$inside_rank==2] <- 0
############

#####################
## From here, we'll further divide the large-scale classes into constant classes.

y2020_1 <- div2020[div2020$class==1,]
y2020_2 <- div2020[div2020$class==0,]
y2020_3 <- div2020[div2020$class==3,]

y2021_1 <- div2021[div2021$class==1,]
y2021_2 <- div2021[div2021$class==0,]
y2021_3 <- div2021[div2021$class==3,]


## For each periodical disturbance class
# 2020
# All species
all2020_1 <- glm(sp_num2020 ~ as.factor(inside_rank), family=poisson, data=y2020_1)
all2020_2 <- glm(sp_num2020 ~ as.factor(inside_rank), family=poisson, data=y2020_2)
all2020_3 <- glm(sp_num2020 ~ as.factor(inside_rank), family=poisson, data=y2020_3)

# Annuals
an2020_1 <- glm(annual_num2020 ~ as.factor(inside_rank), family=poisson, data=y2020_1)
an2020_2 <- glm(annual_num2020 ~ as.factor(inside_rank), family=poisson, data=y2020_2)
an2020_3 <- glm(annual_num2020 ~ as.factor(inside_rank), family=poisson, data=y2020_3)

# Perennials
pe2020_1 <- glm(perennial_num2020 ~ as.factor(inside_rank), family=poisson, data=y2020_1)
pe2020_2 <- glm(perennial_num2020 ~ as.factor(inside_rank), family=poisson, data=y2020_2)
pe2020_3 <- glm(perennial_num2020 ~ as.factor(inside_rank), family=poisson, data=y2020_3)


# 2021
# All species
all2021_1 <- glm(sp_num2021 ~ as.factor(inside_rank), family=poisson, data=y2021_1)
all2021_2 <- glm(sp_num2021 ~ as.factor(inside_rank), family=poisson, data=y2021_2)
all2021_3 <- glm(sp_num2021 ~ as.factor(inside_rank), family=poisson, data=y2021_3)

# Annuals
an2021_1 <- glm(annual_num2021 ~ as.factor(inside_rank), family=poisson, data=y2021_1)
an2021_2 <- glm(annual_num2021 ~ as.factor(inside_rank), family=poisson, data=y2021_2)
an2021_3 <- glm(annual_num2021 ~ as.factor(inside_rank), family=poisson, data=y2021_3)

# Perennials
pe2021_1 <- glm(perennial_num2021 ~ as.factor(inside_rank), family=poisson, data=y2021_1)
pe2021_2 <- glm(perennial_num2021 ~ as.factor(inside_rank), family=poisson, data=y2021_2)
pe2021_3 <- glm(perennial_num2021 ~ as.factor(inside_rank), family=poisson, data=y2021_3)


################
#### Make a graph
################
## class 1
y2020_1_1 <- y2020_1[y2020_1$inside_rank==1,]
y2020_1_2 <- y2020_1[y2020_1$inside_rank==0,]
y2020_1_3 <- y2020_1[y2020_1$inside_rank==3,]

y2021_1_1 <- y2021_1[y2021_1$inside_rank==1,]
y2021_1_2 <- y2021_1[y2021_1$inside_rank==0,]
y2021_1_3 <- y2021_1[y2021_1$inside_rank==3,]


par(mfcol=c(2,3))
boxplot(y2020_1_1$sp_num2020,y2020_1_2$sp_num2020,y2020_1_3$sp_num2020,main="2020all",ylim=c(0,32))
boxplot(y2021_1_1$sp_num2021,y2021_1_2$sp_num2021,y2021_1_3$sp_num2021,main="2021all",ylim=c(0,32))

boxplot(y2020_1_1$annual_num2020,y2020_1_2$annual_num2020,y2020_1_3$annual_num2020,main="2020annual",ylim=c(0,15))
boxplot(y2021_1_1$annual_num2021,y2021_1_2$annual_num2021,y2021_1_3$annual_num2021,main="2021annual",ylim=c(0,15))

boxplot(y2020_1_1$perennial_num2020,y2020_1_2$perennial_num2020,y2020_1_3$perennial_num2020,main="2020perennial",ylim=c(0,15))
boxplot(y2021_1_1$perennial_num2021,y2021_1_2$perennial_num2021,y2021_1_3$perennial_num2021,main="2021perennial",ylim=c(0,15))

NROW(y2020_1_1)
mean(y2020_1_1$sp_num2020)
sd(y2020_1_1$sp_num2020)

NROW(y2020_1_2)
mean(y2020_1_2$sp_num2020)
sd(y2020_1_2$sp_num2020)

NROW(y2020_1_3)
mean(y2020_1_3$sp_num2020)
sd(y2020_1_3$sp_num2020)


mean(y2020_1_1$annual_num2020)
sd(y2020_1_1$annual_num2020)

mean(y2020_1_2$annual_num2020)
sd(y2020_1_2$annual_num2020)

mean(y2020_1_3$annual_num2020)
sd(y2020_1_3$annual_num2020)


mean(y2020_1_1$perennial_num2020)
sd(y2020_1_1$perennial_num2020)

mean(y2020_1_2$perennial_num2020)
sd(y2020_1_2$perennial_num2020)

mean(y2020_1_3$perennial_num2020)
sd(y2020_1_3$perennial_num2020)


## Class 2
y2020_2_1 <- y2020_2[y2020_2$inside_rank==1,]
y2020_2_2 <- y2020_2[y2020_2$inside_rank==0,]
y2020_2_3 <- y2020_2[y2020_2$inside_rank==3,]

y2021_2_1 <- y2021_2[y2021_2$inside_rank==1,]
y2021_2_2 <- y2021_2[y2021_2$inside_rank==0,]
y2021_2_3 <- y2021_2[y2021_2$inside_rank==3,]


par(mfcol=c(2,3))
boxplot(y2020_2_1$sp_num2020,y2020_2_2$sp_num2020,y2020_2_3$sp_num2020,main="2020all_class2",ylim=c(0,32))
boxplot(y2021_2_1$sp_num2021,y2021_2_2$sp_num2021,y2021_2_3$sp_num2021,main="2021all_class2",ylim=c(0,32))

boxplot(y2020_2_1$annual_num2020,y2020_2_2$annual_num2020,y2020_2_3$annual_num2020,main="2020annual_class2",ylim=c(0,15))
boxplot(y2021_2_1$annual_num2021,y2021_2_2$annual_num2021,y2021_2_3$annual_num2021,main="2021annual_class2",ylim=c(0,15))

boxplot(y2020_2_1$perennial_num2020,y2020_2_2$perennial_num2020,y2020_2_3$perennial_num2020,main="2020perennial_class2",ylim=c(0,15))
boxplot(y2021_2_1$perennial_num2021,y2021_2_2$perennial_num2021,y2021_2_3$perennial_num2021,main="2021perennial_class2",ylim=c(0,15))


NROW(y2020_2_1)
mean(y2020_2_1$sp_num2020)
sd(y2020_2_1$sp_num2020)

NROW(y2020_2_2)
mean(y2020_2_2$sp_num2020)
sd(y2020_2_2$sp_num2020)

NROW(y2020_2_3)
mean(y2020_2_3$sp_num2020)
sd(y2020_2_3$sp_num2020)


mean(y2020_2_1$annual_num2020)
sd(y2020_2_1$annual_num2020)

mean(y2020_2_2$annual_num2020)
sd(y2020_2_2$annual_num2020)

mean(y2020_2_3$annual_num2020)
sd(y2020_2_3$annual_num2020)


mean(y2020_2_1$perennial_num2020)
sd(y2020_2_1$perennial_num2020)

mean(y2020_2_2$perennial_num2020)
sd(y2020_2_2$perennial_num2020)

mean(y2020_2_3$perennial_num2020)
sd(y2020_2_3$perennial_num2020)


## Class 3
y2020_3_1 <- y2020_3[y2020_3$inside_rank==1,]
y2020_3_2 <- y2020_3[y2020_3$inside_rank==0,]
y2020_3_3 <- y2020_3[y2020_3$inside_rank==3,]

y2021_3_1 <- y2021_3[y2021_3$inside_rank==1,]
y2021_3_2 <- y2021_3[y2021_3$inside_rank==0,]
y2021_3_3 <- y2021_3[y2021_3$inside_rank==3,]

# For each small disturbance class
par(mfcol=c(2,3))
boxplot(y2020_3_1$sp_num2020,y2020_3_2$sp_num2020,y2020_3_3$sp_num2020,main="2020all_class3",ylim=c(0,32))
boxplot(y2021_3_1$sp_num2021,y2021_3_2$sp_num2021,y2021_3_3$sp_num2021,main="2021all_class3",ylim=c(0,32))

boxplot(y2020_3_1$annual_num2020,y2020_3_2$annual_num2020,y2020_3_3$annual_num2020,main="2020annual_class3",ylim=c(0,15))
boxplot(y2021_3_1$annual_num2021,y2021_3_2$annual_num2021,y2021_3_3$annual_num2021,main="2021annual_class3",ylim=c(0,15))

boxplot(y2020_3_1$perennial_num2020,y2020_3_2$perennial_num2020,y2020_3_3$perennial_num2020,main="2020perennial_class3",ylim=c(0,15))
boxplot(y2021_3_1$perennial_num2021,y2021_3_2$perennial_num2021,y2021_3_3$perennial_num2021,main="2021perennial_class3",ylim=c(0,15))

NROW(y2020_3_1)
mean(y2020_3_1$sp_num2020)
sd(y2020_3_1$sp_num2020)

NROW(y2020_3_2)
mean(y2020_3_2$sp_num2020)
sd(y2020_3_2$sp_num2020)

NROW(y2020_3_3)
mean(y2020_3_3$sp_num2020)
sd(y2020_3_3$sp_num2020)


mean(y2020_3_1$annual_num2020)
sd(y2020_3_1$annual_num2020)

mean(y2020_3_2$annual_num2020)
sd(y2020_3_2$annual_num2020)

mean(y2020_3_3$annual_num2020)
sd(y2020_3_3$annual_num2020)


mean(y2020_3_1$perennial_num2020)
sd(y2020_3_1$perennial_num2020)

mean(y2020_3_2$perennial_num2020)
sd(y2020_3_2$perennial_num2020)

mean(y2020_3_3$perennial_num2020)
sd(y2020_3_3$perennial_num2020)
