# Supplementary material for: Multiple floods interactions shape riparian plant communities and diversity
Source: Sci Rep. 2025 Jul 2;15:23567. doi: 10.1038/s41598-025-05938-6 (PMC12222478; doi:10.1038/s41598-025-05938-6)
Supplement: Supplementary file 4 — Supplementary Information 4. [file 41598_2025_5938_MOESM4_ESM.zip › dataset/SpeciesDiversity/species2020.csv]

UID	sp_num2020	annual_num2020	perennial_num2020	class	RANK	inside_rank
16_0	9	6	2	3	16	3
16_1	25	15	7	0	8	2
17_0	16	10	4	3	12	2
17_1	1	0	0	0	15	3
18_0	1	0	0	1	16	3
18_1	13	8	4	1	13	3
19_0	1	0	0	1	7	2
19_1	8	7	1	0	1	1
20_0	18	10	8	0	7	2
20_1	21	10	8	1	14	3
21_0	21	11	9	1	17	3
21_1	18	5	10	1	5	1
22_0	1	0	0	1	10	2
22_1	22	10	10	0	16	3
23_0	14	9	4	0	12	3
23_1	21	15	5	0	17	3
24_0	17	10	6	3	17	3
24_1	1	0	0	1	12	3
25_0	22	10	8	0	9	2
25_1	9	6	2	1	11	2
26_0	17	10	6	1	2	1
26_1	10	3	6	3	5	1
27_0	30	13	14	3	7	2
27_1	8	2	5	3	4	1
28_0	18	8	9	0	10	2
28_1	9	2	3	1	15	3
29_0	21	11	7	1	9	2
29_1	16	8	6	0	4	1
30_0	14	10	3	1	1	1
30_1	17	12	5	3	3	1
31_0	1	0	0	3	1	1
31_1	14	7	7	0	5	1
32_0	15	10	3	3	10	2
32_1	17	11	4	0	6	2
33_0	1	0	0	3	2	1
33_1	1	0	0	0	11	2
34_0	1	0	0	1	3	1
34_1	26	14	11	0	13	3
35_0	20	12	6	1	8	2
35_1	18	9	7	1	4	1
36_0	19	9	6	1	6	2
37_0	18	11	5	0	3	1
37_1	1	0	0	0	2	1
38_0	7	4	3	3	15	3
38_1	16	8	6	3	6	1
39_0	22	12	9	3	9	2
39_1	24	14	9	3	11	2
40_0	1	0	0	3	14	3
40_1	24	13	8	0	14	3
41_0	14	8	4	3	8	2
41_1	5	3	2	3	13	3
