# Supplementary material for: Multiple floods interactions shape riparian plant communities and diversity
Source: Sci Rep. 2025 Jul 2;15:23567. doi: 10.1038/s41598-025-05938-6 (PMC12222478; doi:10.1038/s41598-025-05938-6)
Supplement: Supplementary file 4 — Supplementary Information 4. [file 41598_2025_5938_MOESM4_ESM.zip › dataset/SpeciesDiversity/species2021.csv]

UID	sp_num2021	annual_num2021	perennial_num2021	class	RANK	inside_rank
16_0	18	11	6	3	16	3
16_1	24	13	9	0	8	2
17_0	13	9	3	3	12	2
17_1	1	0	0	0	15	3
18_0	1	0	0	1	16	3
18_1	19	10	8	1	13	3
19_0	1	0	0	1	7	2
19_1	9	7	1	0	1	1
20_0	31	13	14	0	7	2
20_1	24	13	10	1	14	3
21_0	20	10	7	1	17	3
21_1	20	13	6	1	5	1
22_0	1	0	0	1	10	2
22_1	22	8	11	0	16	3
23_0	21	12	7	0	12	3
23_1	18	9	9	0	17	3
24_0	27	11	12	3	17	3
24_1	18	9	8	1	12	3
25_0	18	6	10	0	9	2
25_1	24	10	12	1	11	2
26_0	26	9	14	1	2	1
26_1	11	4	4	3	5	1
27_0	30	10	16	3	7	2
27_1	18	10	8	3	4	1
28_0	16	9	5	0	10	2
29_0	20	9	8	1	9	2
29_1	18	9	9	0	4	1
30_0	19	10	6	1	1	1
30_1	25	11	11	3	3	1
31_0	10	8	2	3	1	1
31_1	21	12	8	0	5	1
32_0	26	13	9	3	10	2
32_1	22	10	9	0	6	2
33_0	1	0	0	3	2	1
33_1	1	0	0	0	11	2
34_0	23	10	8	1	3	1
34_1	25	11	12	0	13	3
35_0	20	12	6	1	8	2
35_1	20	10	9	1	4	1
36_0	19	10	7	1	6	2
36_1	1	0	0	3	18	3
37_0	21	13	6	0	3	1
38_0	13	8	3	3	15	3
38_1	18	8	6	3	6	1
39_0	20	11	6	3	9	2
39_1	24	12	10	3	11	2
40_0	1	0	0	3	14	3
40_1	16	9	5	0	14	3
41_0	19	13	4	3	8	2
41_1	14	11	3	3	13	3
